# Supplementary material for: Two-Component GW Calculations: Cubic Scaling Implementation and Comparison of Vertex-Corrected and Partially Self-Consistent GW Variants
Source: J Chem Theory Comput. 2023 Aug 18;19(17):5958–76. doi: 10.1021/acs.jctc.3c00512 (PMC10501001; doi:10.1021/acs.jctc.3c00512)
Supplement: Supplementary file 1 — ct3c00512_si_001.zip [file ct3c00512_si_001.zip]

Archive with 202 entries (197 files):
- si-files/
- __MACOSX/._si-files
- si-files/basis_set_files/
- __MACOSX/si-files/._basis_set_files
- si-files/.DS_Store
- __MACOSX/si-files/._.DS_Store
- si-files/QP_energies/
- __MACOSX/si-files/._QP_energies
- si-files/basis_set_files/tz3p+/
- __MACOSX/si-files/basis_set_files/._tz3p+
- si-files/basis_set_files/qz6p+/
- __MACOSX/si-files/basis_set_files/._qz6p+
- si-files/QP_energies/.DS_Store
- __MACOSX/si-files/QP_energies/._.DS_Store
- si-files/QP_energies/data_evGW_full.txt
- __MACOSX/si-files/QP_energies/._data_evGW_full.txt
- si-files/QP_energies/data_bhandhlyp_full.txt
- __MACOSX/si-files/QP_energies/._data_bhandhlyp_full.txt
- si-files/QP_energies/data_pbe0_full.txt
- __MACOSX/si-files/QP_energies/._data_pbe0_full.txt
- si-files/QP_energies/data_qsgw_full.txt
- __MACOSX/si-files/QP_energies/._data_qsgw_full.txt
- si-files/QP_energies/data_pbe_full.txt
- __MACOSX/si-files/QP_energies/._data_pbe_full.txt
- si-files/QP_energies/data_evgw0_full.txt
- __MACOSX/si-files/QP_energies/._data_evgw0_full.txt
- si-files/basis_set_files/tz3p+/Sb
- __MACOSX/si-files/basis_set_files/tz3p+/._Sb
- si-files/basis_set_files/tz3p+/Se
- __MACOSX/si-files/basis_set_files/tz3p+/._Se
- si-files/basis_set_files/tz3p+/Pb
- __MACOSX/si-files/basis_set_files/tz3p+/._Pb
- si-files/basis_set_files/tz3p+/Ga
- __MACOSX/si-files/basis_set_files/tz3p+/._Ga
- si-files/basis_set_files/tz3p+/Mo
- __MACOSX/si-files/basis_set_files/tz3p+/._Mo
- si-files/basis_set_files/tz3p+/Be
- __MACOSX/si-files/basis_set_files/tz3p+/._Be
- si-files/basis_set_files/tz3p+/Al
- __MACOSX/si-files/basis_set_files/tz3p+/._Al
- si-files/basis_set_files/tz3p+/Mg
- __MACOSX/si-files/basis_set_files/tz3p+/._Mg
- si-files/basis_set_files/tz3p+/Na
- __MACOSX/si-files/basis_set_files/tz3p+/._Na
- si-files/basis_set_files/tz3p+/In
- __MACOSX/si-files/basis_set_files/tz3p+/._In
- si-files/basis_set_files/tz3p+/Cu
- __MACOSX/si-files/basis_set_files/tz3p+/._Cu
- si-files/basis_set_files/tz3p+/Ca
- __MACOSX/si-files/basis_set_files/tz3p+/._Ca
- si-files/basis_set_files/tz3p+/Cs
- __MACOSX/si-files/basis_set_files/tz3p+/._Cs
- si-files/basis_set_files/tz3p+/Te
- __MACOSX/si-files/basis_set_files/tz3p+/._Te
- si-files/basis_set_files/tz3p+/Ru
- __MACOSX/si-files/basis_set_files/tz3p+/._Ru
- si-files/basis_set_files/tz3p+/Tl
- __MACOSX/si-files/basis_set_files/tz3p+/._Tl
- si-files/basis_set_files/tz3p+/I
- __MACOSX/si-files/basis_set_files/tz3p+/._I
- si-files/basis_set_files/tz3p+/N
- __MACOSX/si-files/basis_set_files/tz3p+/._N
- si-files/basis_set_files/tz3p+/S
- __MACOSX/si-files/basis_set_files/tz3p+/._S
- si-files/basis_set_files/tz3p+/F
- __MACOSX/si-files/basis_set_files/tz3p+/._F
- si-files/basis_set_files/tz3p+/O
- __MACOSX/si-files/basis_set_files/tz3p+/._O
- si-files/basis_set_files/tz3p+/H
- __MACOSX/si-files/basis_set_files/tz3p+/._H
- si-files/basis_set_files/tz3p+/Zn
- __MACOSX/si-files/basis_set_files/tz3p+/._Zn
- si-files/basis_set_files/tz3p+/Zr
- __MACOSX/si-files/basis_set_files/tz3p+/._Zr
- si-files/basis_set_files/tz3p+/Sr
- __MACOSX/si-files/basis_set_files/tz3p+/._Sr
- si-files/basis_set_files/tz3p+/Sn
- __MACOSX/si-files/basis_set_files/tz3p+/._Sn
- si-files/basis_set_files/tz3p+/Si
- __MACOSX/si-files/basis_set_files/tz3p+/._Si
- si-files/basis_set_files/tz3p+/Ag
- __MACOSX/si-files/basis_set_files/tz3p+/._Ag
- si-files/basis_set_files/tz3p+/Kr
- __MACOSX/si-files/basis_set_files/tz3p+/._Kr
- si-files/basis_set_files/tz3p+/Ge
- __MACOSX/si-files/basis_set_files/tz3p+/._Ge
- si-files/basis_set_files/tz3p+/As
- __MACOSX/si-files/basis_set_files/tz3p+/._As
- si-files/basis_set_files/tz3p+/Hg
- __MACOSX/si-files/basis_set_files/tz3p+/._Hg
- si-files/basis_set_files/tz3p+/Br
- __MACOSX/si-files/basis_set_files/tz3p+/._Br
- si-files/basis_set_files/tz3p+/Os
- __MACOSX/si-files/basis_set_files/tz3p+/._Os
- si-files/basis_set_files/tz3p+/Cd
- __MACOSX/si-files/basis_set_files/tz3p+/._Cd
- si-files/basis_set_files/tz3p+/Li
- __MACOSX/si-files/basis_set_files/tz3p+/._Li
- si-files/basis_set_files/tz3p+/Cl
- __MACOSX/si-files/basis_set_files/tz3p+/._Cl
- si-files/basis_set_files/tz3p+/La
- __MACOSX/si-files/basis_set_files/tz3p+/._La
- si-files/basis_set_files/tz3p+/C
- __MACOSX/si-files/basis_set_files/tz3p+/._C
- si-files/basis_set_files/tz3p+/B
- __MACOSX/si-files/basis_set_files/tz3p+/._B
- si-files/basis_set_files/tz3p+/K
- __MACOSX/si-files/basis_set_files/tz3p+/._K
- si-files/basis_set_files/tz3p+/Rb
- __MACOSX/si-files/basis_set_files/tz3p+/._Rb
- si-files/basis_set_files/tz3p+/Xe
- __MACOSX/si-files/basis_set_files/tz3p+/._Xe
- si-files/basis_set_files/tz3p+/P
- __MACOSX/si-files/basis_set_files/tz3p+/._P
- si-files/basis_set_files/qz6p+/Sb
- __MACOSX/si-files/basis_set_files/qz6p+/._Sb
- si-files/basis_set_files/qz6p+/Se
- __MACOSX/si-files/basis_set_files/qz6p+/._Se
- si-files/basis_set_files/qz6p+/Pb
- __MACOSX/si-files/basis_set_files/qz6p+/._Pb
- si-files/basis_set_files/qz6p+/Ga
- __MACOSX/si-files/basis_set_files/qz6p+/._Ga
- si-files/basis_set_files/qz6p+/Mo
- __MACOSX/si-files/basis_set_files/qz6p+/._Mo
- si-files/basis_set_files/qz6p+/Be
- __MACOSX/si-files/basis_set_files/qz6p+/._Be
- si-files/basis_set_files/qz6p+/Al
- __MACOSX/si-files/basis_set_files/qz6p+/._Al
- si-files/basis_set_files/qz6p+/Mg
- __MACOSX/si-files/basis_set_files/qz6p+/._Mg
- si-files/basis_set_files/qz6p+/Na
- __MACOSX/si-files/basis_set_files/qz6p+/._Na
- si-files/basis_set_files/qz6p+/In
- __MACOSX/si-files/basis_set_files/qz6p+/._In
- si-files/basis_set_files/qz6p+/Cu
- __MACOSX/si-files/basis_set_files/qz6p+/._Cu
- si-files/basis_set_files/qz6p+/Ca
- __MACOSX/si-files/basis_set_files/qz6p+/._Ca
- si-files/basis_set_files/qz6p+/Cs
- __MACOSX/si-files/basis_set_files/qz6p+/._Cs
- si-files/basis_set_files/qz6p+/Te
- __MACOSX/si-files/basis_set_files/qz6p+/._Te
- si-files/basis_set_files/qz6p+/Ru
- __MACOSX/si-files/basis_set_files/qz6p+/._Ru
- si-files/basis_set_files/qz6p+/Tl
- __MACOSX/si-files/basis_set_files/qz6p+/._Tl
- si-files/basis_set_files/qz6p+/I
- __MACOSX/si-files/basis_set_files/qz6p+/._I
- si-files/basis_set_files/qz6p+/N
- __MACOSX/si-files/basis_set_files/qz6p+/._N
- si-files/basis_set_files/qz6p+/S
- __MACOSX/si-files/basis_set_files/qz6p+/._S
- si-files/basis_set_files/qz6p+/F
- __MACOSX/si-files/basis_set_files/qz6p+/._F
- si-files/basis_set_files/qz6p+/O
- __MACOSX/si-files/basis_set_files/qz6p+/._O
- si-files/basis_set_files/qz6p+/H
- __MACOSX/si-files/basis_set_files/qz6p+/._H
- si-files/basis_set_files/qz6p+/Zn
- __MACOSX/si-files/basis_set_files/qz6p+/._Zn
- si-files/basis_set_files/qz6p+/Zr
- __MACOSX/si-files/basis_set_files/qz6p+/._Zr
- si-files/basis_set_files/qz6p+/Sr
- __MACOSX/si-files/basis_set_files/qz6p+/._Sr
- si-files/basis_set_files/qz6p+/Sn
- __MACOSX/si-files/basis_set_files/qz6p+/._Sn
- si-files/basis_set_files/qz6p+/Si
- __MACOSX/si-files/basis_set_files/qz6p+/._Si
- si-files/basis_set_files/qz6p+/Ag
- __MACOSX/si-files/basis_set_files/qz6p+/._Ag
- si-files/basis_set_files/qz6p+/Kr
- __MACOSX/si-files/basis_set_files/qz6p+/._Kr
- si-files/basis_set_files/qz6p+/Ge
- __MACOSX/si-files/basis_set_files/qz6p+/._Ge
- si-files/basis_set_files/qz6p+/As
- __MACOSX/si-files/basis_set_files/qz6p+/._As
- si-files/basis_set_files/qz6p+/Hg
- __MACOSX/si-files/basis_set_files/qz6p+/._Hg
- si-files/basis_set_files/qz6p+/Br
- __MACOSX/si-files/basis_set_files/qz6p+/._Br
- si-files/basis_set_files/qz6p+/Os
- __MACOSX/si-files/basis_set_files/qz6p+/._Os
- si-files/basis_set_files/qz6p+/Cd
- __MACOSX/si-files/basis_set_files/qz6p+/._Cd
- si-files/basis_set_files/qz6p+/Li
- __MACOSX/si-files/basis_set_files/qz6p+/._Li
- si-files/basis_set_files/qz6p+/Cl
- __MACOSX/si-files/basis_set_files/qz6p+/._Cl
- si-files/basis_set_files/qz6p+/La
- __MACOSX/si-files/basis_set_files/qz6p+/._La
- si-files/basis_set_files/qz6p+/C
- __MACOSX/si-files/basis_set_files/qz6p+/._C
- si-files/basis_set_files/qz6p+/B
- __MACOSX/si-files/basis_set_files/qz6p+/._B
- si-files/basis_set_files/qz6p+/K
- __MACOSX/si-files/basis_set_files/qz6p+/._K
- si-files/basis_set_files/qz6p+/Rb
- __MACOSX/si-files/basis_set_files/qz6p+/._Rb
- si-files/basis_set_files/qz6p+/Xe
- __MACOSX/si-files/basis_set_files/qz6p+/._Xe
- si-files/basis_set_files/qz6p+/P
- __MACOSX/si-files/basis_set_files/qz6p+/._P
