# Supplementary material for: Two-Component GW Calculations: Cubic Scaling Implementation and Comparison of Vertex-Corrected and Partially Self-Consistent GW Variants
Source: J Chem Theory Comput. 2023 Aug 18;19(17):5958–76. doi: 10.1021/acs.jctc.3c00512 (PMC10501001; doi:10.1021/acs.jctc.3c00512)
Supplement: Supplementary file 1 — ct3c00512_si_001.zip [file ct3c00512_si_001.zip › si-files/QP_energies/data_evGW_full.txt]

1	Al2Br6	10.67	10.86	11.07	10.94	11.02	11.13	-0.04	0.11
2	AlBr3	10.78	10.97	11.19	11.04	11.13	11.23	-0.04	0.10
3	AlI3	9.66	9.70	9.78	9.80	9.87	9.99	-0.16	0.08
4	AsBr3	9.90	10.14	10.42	10.19	10.30	10.42	-0.04	0.03
5	AsCl3	10.59	10.87	11.17	10.70	10.91	11.17	-0.00	-0.00
6	AsF3	12.76	12.99	13.25	12.92	13.05	13.21	-0.00	0.04
7	AsF5	15.76	15.91	16.08	15.76	15.93	16.14	-0.01	0.34
8	AsH3	10.35	10.57	10.81	10.53	10.65	10.78	-0.00	-0.02
9	AsI3	9.16	9.37	9.74	9.33	9.44	9.59	-0.31	0.12
10	Br2	10.41	10.61	10.82	10.69	10.77	10.86	-0.16	0.08
11	BrCl	10.81	11.03	11.27	10.98	11.12	11.29	-0.12	0.07
12	C10H10Ru	6.93	7.11	7.32	7.17	7.33	7.53	-0.10	0.09
13	C2H2Se	8.49	8.67	8.89	8.62	8.78	8.96	-0.01	-0.04
14	C2H6Cd	9.01	9.13	9.27	9.03	9.21	9.44	0.01	-0.01
15	C2H6Hg	9.09	9.23	9.38	9.06	9.31	9.61	0.03	-0.05
16	C2H6Se	8.21	8.41	8.63	8.39	8.52	8.67	-0.01	-0.02
17	C2H6Zn	9.62	9.77	9.93	9.67	9.84	10.04	0.00	-0.02
18	C2HBrO	9.17	9.34	9.53	9.26	9.43	9.63	-0.01	-0.06
19	C4H4Se	8.81	8.96	9.14	8.82	9.01	9.24	0.00	-0.07
20	CF3I	10.65	10.69	10.75	10.78	10.84	10.92	-0.29	0.07
21	CH3HgBr	9.98	10.15	10.33	10.21	10.30	10.41	-0.12	0.14
22	CH3HgCl	10.61	10.81	11.04	10.59	10.84	11.13	-0.04	0.15
23	CH3HgI	9.27	9.31	9.37	9.37	9.46	9.58	-0.25	0.10
24	CH3I	9.61	9.66	9.73	9.74	9.81	9.90	-0.28	0.04
25	CI4	9.13	9.18	9.28	9.28	9.39	9.55	-0.23	0.08
26	CaBr2	10.11	10.28	10.48	10.35	10.43	10.52	-0.13	0.16
27	CaI2	9.38	9.43	9.52	9.50	9.56	9.64	-0.26	0.12
28	CdBr2	10.51	10.68	10.89	10.76	10.83	10.93	-0.14	0.16
29	CdCl2	11.27	11.46	11.68	11.27	11.46	11.74	-0.04	0.18
30	CdI2	9.66	9.71	9.78	9.80	9.87	9.97	-0.28	0.12
31	CsF	9.44	9.68	10.00	9.43	9.73	10.33	-0.01	0.35
32	HgCl2	11.19	11.39	11.61	11.29	11.41	11.55	-0.07	0.15
33	I2	9.42	9.46	9.55	9.57	9.69	9.88	-0.32	0.06
34	IBr	9.83	9.93	10.07	10.02	10.10	10.21	-0.28	0.07
35	ICl	10.11	10.21	10.35	10.21	10.33	10.51	-0.29	0.06
36	IF	10.62	10.68	10.77	10.75	10.83	10.94	-0.34	0.07
37	Kr2	13.39	13.62	13.90	13.73	13.81	13.90	-0.12	0.13
38	KrF2	13.64	13.83	14.04	13.73	13.89	14.08	-0.09	0.30
39	LaBr3	10.31	10.48	10.69	10.57	10.65	10.76	-0.09	0.18
40	LaCl3	11.06	11.27	11.52	11.08	11.31	11.66	-0.02	0.16
41	LiBr	9.16	9.34	9.53	9.40	9.48	9.57	-0.13	0.15
42	LiI	8.51	8.56	8.64	8.64	8.71	8.81	-0.25	0.11
43	MgBr2	10.77	10.95	11.16	11.02	11.10	11.21	-0.13	0.15
44	MgI2	9.86	9.91	10.02	9.99	10.07	10.20	-0.27	0.11
45	MoC6O6	8.32	8.51	8.76	8.44	8.66	8.95	-0.04	-0.03
46	OsO4	12.64	12.70	12.77	12.61	12.78	12.99	-0.02	0.36
47	PBr3	9.74	9.91	10.10	9.92	10.03	10.15	-0.03	-0.00
48	POBr3	10.97	11.16	11.37	11.24	11.32	11.42	-0.11	0.12
49	RuO4	12.44	12.51	12.61	12.45	12.61	12.81	0.01	0.49
50	SOBr2	10.46	10.63	10.84	10.62	10.75	10.90	-0.04	0.06
51	SPBr3	9.62	9.80	10.00	9.70	9.89	10.11	-0.02	0.09
52	SeCl2	9.19	9.42	9.68	9.35	9.51	9.74	-0.02	0.00
53	SeO2	11.81	11.93	12.09	11.87	12.01	12.19	-0.00	0.20
54	SiBrF3	11.91	12.08	12.27	12.15	12.22	12.32	-0.13	0.10
55	SiH3I	10.03	10.08	10.16	10.15	10.23	10.35	-0.27	0.05
56	SrBr2	9.79	9.96	10.18	10.03	10.11	10.21	-0.13	0.16
57	SrCl2	10.28	10.52	10.80	10.29	10.53	10.87	-0.01	0.13
58	SrI2	9.11	9.16	9.26	9.24	9.31	9.41	-0.26	0.13
59	TiBr4	10.51	10.70	10.92	10.78	10.86	10.95	-0.08	0.23
60	TiI4	9.32	9.38	9.47	9.48	9.57	9.71	-0.20	0.20
61	ZnBr2	10.78	10.97	11.20	11.04	11.12	11.23	-0.14	0.14
62	ZnCl2	11.62	11.85	12.10	11.64	11.85	12.15	-0.04	0.15
63	ZnF2	14.03	14.17	14.33	14.05	14.16	14.32	-0.02	0.40
64	ZnI2	9.85	9.91	10.01	9.99	10.08	10.23	-0.29	0.10
65	ZrBr4	10.70	10.89	11.12	10.96	11.06	11.18	-0.09	0.18
66	ZrCl4	11.79	12.00	12.23	11.79	12.02	12.33	-0.02	0.19
67	ZrI4	9.52	9.57	9.66	9.66	9.76	9.91	-0.21	0.14
