# Supplementary material for: Two-Component GW Calculations: Cubic Scaling Implementation and Comparison of Vertex-Corrected and Partially Self-Consistent GW Variants
Source: J Chem Theory Comput. 2023 Aug 18;19(17):5958–76. doi: 10.1021/acs.jctc.3c00512 (PMC10501001; doi:10.1021/acs.jctc.3c00512)
Supplement: Supplementary file 1 — ct3c00512_si_001.zip [file ct3c00512_si_001.zip › si-files/QP_energies/data_bhandhlyp_full.txt]

1	Al2Br6	10.61	10.79	10.98	10.85	10.93	11.02	-0.04	0.10
2	AlBr3	10.69	10.87	11.07	10.93	11.01	11.10	-0.05	0.10
3	AlI3	9.63	9.67	9.75	9.75	9.82	9.92	-0.17	0.07
4	AsBr3	9.93	10.14	10.39	10.19	10.28	10.39	-0.06	0.03
5	AsCl3	10.62	10.88	11.15	10.74	10.93	11.15	-0.00	-0.00
6	AsF3	12.72	12.96	13.21	12.90	13.01	13.14	-0.00	0.03
7	AsF5	15.48	15.62	15.77	15.49	15.64	15.83	-0.01	0.30
8	AsH3	10.31	10.52	10.74	10.47	10.59	10.70	-0.00	-0.01
9	AsI3	9.19	9.30	9.47	9.35	9.44	9.58	-0.24	0.04
10	Br2	10.34	10.52	10.72	10.60	10.67	10.75	-0.17	0.08
11	BrCl	10.74	10.94	11.16	10.91	11.03	11.18	-0.12	0.07
12	C10H10Ru	7.02	7.12	7.25	7.23	7.37	7.55	-0.11	0.09
13	C2H2Se	8.48	8.64	8.83	8.60	8.73	8.89	-0.01	-0.04
14	C2H6Cd	8.91	9.03	9.15	8.93	9.11	9.33	0.00	-0.02
15	C2H6Hg	9.03	9.15	9.28	8.99	9.24	9.53	0.05	-0.05
16	C2H6Se	8.14	8.33	8.53	8.32	8.44	8.57	-0.00	-0.02
17	C2H6Zn	9.49	9.62	9.77	9.54	9.70	9.89	0.00	-0.02
18	C2HBrO	9.19	9.34	9.51	9.28	9.43	9.60	-0.01	-0.06
19	C4H4Se	8.80	8.92	9.07	8.81	8.97	9.16	0.00	-0.08
20	CF3I	10.71	10.74	10.79	10.83	10.89	10.97	-0.30	0.07
21	CH3HgBr	9.85	9.99	10.16	10.06	10.13	10.21	-0.13	0.13
22	CH3HgCl	10.45	10.63	10.82	10.43	10.65	10.92	-0.03	0.13
23	CH3HgI	9.19	9.23	9.28	9.29	9.36	9.45	-0.26	0.09
24	CH3I	9.55	9.60	9.67	9.67	9.73	9.82	-0.29	0.04
25	CI4	9.14	9.19	9.28	9.28	9.38	9.53	-0.22	0.08
26	CaBr2	9.98	10.13	10.30	10.20	10.26	10.34	-0.14	0.15
27	CaI2	9.31	9.36	9.44	9.42	9.47	9.54	-0.27	0.12
28	CdBr2	10.38	10.53	10.71	10.60	10.66	10.74	-0.14	0.15
29	CdCl2	11.09	11.27	11.48	11.11	11.28	11.54	-0.04	0.16
30	CdI2	9.59	9.63	9.70	9.71	9.77	9.86	-0.29	0.11
31	CsF	9.00	9.22	9.51	8.99	9.26	9.79	-0.00	0.28
32	HgCl2	11.05	11.22	11.42	11.16	11.24	11.36	-0.06	0.14
33	I2	9.40	9.45	9.53	9.54	9.63	9.78	-0.33	0.06
34	IBr	9.80	9.89	10.02	9.98	10.04	10.14	-0.28	0.06
35	ICl	10.10	10.18	10.29	10.19	10.30	10.47	-0.28	0.06
36	IF	10.63	10.68	10.75	10.75	10.81	10.89	-0.33	0.07
37	Kr2	13.27	13.50	13.79	13.55	13.67	13.82	-0.13	0.12
38	KrF2	13.56	13.59	13.61	13.60	13.76	13.96	-0.07	0.24
39	LaBr3	10.20	10.36	10.55	10.43	10.51	10.61	-0.09	0.18
40	LaCl3	10.98	11.16	11.38	11.00	11.20	11.51	-0.01	0.15
41	LiBr	9.01	9.15	9.31	9.22	9.29	9.36	-0.13	0.13
42	LiI	8.41	8.46	8.53	8.52	8.58	8.66	-0.26	0.10
43	MgBr2	10.64	10.79	10.98	10.85	10.93	11.02	-0.14	0.14
44	MgI2	9.78	9.83	9.93	9.89	9.97	10.08	-0.28	0.10
45	MoC6O6	8.49	8.65	8.86	8.62	8.81	9.06	-0.05	-0.01
46	OsO4	12.63	12.66	12.69	12.59	12.73	12.89	-0.06	0.33
47	PBr3	9.79	9.94	10.10	9.95	10.04	10.15	-0.03	-0.00
48	POBr3	10.97	11.15	11.34	11.22	11.29	11.38	-0.13	0.11
49	RuO4	12.45	12.50	12.57	12.45	12.57	12.73	-0.01	0.48
50	SOBr2	10.47	10.63	10.80	10.62	10.73	10.86	-0.06	0.05
51	SPBr3	9.57	9.74	9.92	9.63	9.81	10.03	-0.03	0.08
52	SeCl2	9.20	9.41	9.64	9.35	9.50	9.69	-0.01	0.01
53	SeO2	11.67	11.78	11.91	11.74	11.86	12.01	-0.00	0.16
54	SiBrF3	11.86	12.02	12.20	12.09	12.15	12.23	-0.14	0.09
55	SiH3I	9.97	10.02	10.09	10.08	10.16	10.26	-0.28	0.05
56	SrBr2	9.65	9.80	9.99	9.87	9.93	10.02	-0.14	0.15
57	SrCl2	10.16	10.35	10.59	10.16	10.37	10.66	-0.01	0.12
58	SrI2	9.03	9.08	9.17	9.14	9.20	9.29	-0.27	0.12
59	TiBr4	10.49	10.66	10.86	10.72	10.80	10.90	-0.10	0.28
60	TiI4	9.35	9.41	9.51	9.48	9.56	9.68	-0.22	0.25
61	ZnBr2	10.66	10.82	11.01	10.89	10.96	11.04	-0.15	0.13
62	ZnCl2	11.47	11.66	11.87	11.48	11.67	11.95	-0.04	0.14
63	ZnF2	13.51	13.62	13.75	13.53	13.62	13.74	-0.02	0.35
64	ZnI2	9.78	9.83	9.92	9.90	9.99	10.12	-0.30	0.10
65	ZrBr4	10.66	10.83	11.04	10.90	10.98	11.09	-0.10	0.18
66	ZrCl4	11.74	11.92	12.13	11.75	11.94	12.22	-0.02	0.18
67	ZrI4	9.54	9.59	9.68	9.66	9.75	9.90	-0.22	0.14
