# Supplementary material for: Two-Component GW Calculations: Cubic Scaling Implementation and Comparison of Vertex-Corrected and Partially Self-Consistent GW Variants
Source: J Chem Theory Comput. 2023 Aug 18;19(17):5958–76. doi: 10.1021/acs.jctc.3c00512 (PMC10501001; doi:10.1021/acs.jctc.3c00512)
Supplement: Supplementary file 1 — ct3c00512_si_001.zip [file ct3c00512_si_001.zip › si-files/QP_energies/data_pbe0_full.txt]

1	Al2Br6	10.33	10.50	10.69	10.57	10.64	10.73	-0.03	0.09
2	AlBr3	10.45	10.62	10.81	10.68	10.76	10.85	-0.04	0.09
3	AlI3	9.39	9.43	9.49	9.51	9.57	9.67	-0.15	0.07
4	AsBr3	9.68	9.90	10.14	9.94	10.03	10.14	-0.05	0.03
5	AsCl3	10.37	10.62	10.89	10.47	10.66	10.89	-0.00	-0.00
6	AsF3	12.43	12.63	12.85	12.59	12.69	12.80	-0.00	0.03
7	AsF5	15.02	15.13	15.26	15.02	15.15	15.31	-0.01	0.26
8	AsH3	10.15	10.33	10.53	10.32	10.43	10.54	-0.00	-0.02
9	AsI3	8.95	9.05	9.22	9.11	9.20	9.33	-0.22	0.05
10	Br2	10.16	10.33	10.53	10.42	10.48	10.55	-0.15	0.07
11	BrCl	10.55	10.74	10.95	10.71	10.83	10.98	-0.11	0.06
12	C10H10Ru	6.70	6.79	6.91	6.90	7.04	7.21	-0.09	0.05
13	C2H2Se	8.32	8.48	8.66	8.44	8.57	8.72	-0.01	-0.04
14	C2H6Cd	8.74	8.84	8.95	8.74	8.92	9.16	0.00	-0.03
15	C2H6Hg	8.87	8.97	9.09	8.88	9.08	9.30	0.03	-0.05
16	C2H6Se	7.97	8.14	8.33	8.14	8.25	8.38	-0.01	-0.03
17	C2H6Zn	9.31	9.44	9.57	9.35	9.51	9.70	0.00	-0.04
18	C2HBrO	8.96	9.10	9.27	9.04	9.19	9.36	-0.01	-0.06
19	C4H4Se	8.62	8.73	8.88	8.62	8.78	8.98	0.00	-0.08
20	CF3I	10.43	10.46	10.50	10.55	10.60	10.66	-0.27	0.06
21	CH3HgBr	9.63	9.77	9.92	9.83	9.90	9.98	-0.11	0.11
22	CH3HgCl	10.20	10.36	10.53	10.19	10.39	10.64	-0.03	0.11
23	CH3HgI	8.99	9.03	9.06	9.08	9.15	9.23	-0.23	0.08
24	CH3I	9.39	9.43	9.48	9.51	9.56	9.63	-0.26	0.03
25	CI4	8.88	8.93	9.02	9.02	9.11	9.26	-0.22	0.07
26	CaBr2	9.76	9.90	10.07	9.97	10.03	10.10	-0.12	0.12
27	CaI2	9.10	9.14	9.22	9.21	9.24	9.29	-0.24	0.10
28	CdBr2	10.15	10.29	10.46	10.37	10.42	10.49	-0.13	0.13
29	CdCl2	10.83	10.99	11.18	10.85	11.00	11.23	-0.03	0.14
30	CdI2	9.37	9.40	9.46	9.49	9.54	9.62	-0.26	0.10
31	CsF	8.64	8.87	9.18	8.64	8.93	9.51	-0.00	0.25
32	HgCl2	10.79	10.96	11.14	10.89	10.98	11.08	-0.06	0.12
33	I2	9.22	9.26	9.33	9.35	9.47	9.64	-0.31	0.05
34	IBr	9.62	9.70	9.83	9.79	9.86	9.95	-0.27	0.06
35	ICl	9.90	9.98	10.09	9.99	10.09	10.24	-0.27	0.05
36	IF	10.41	10.46	10.54	10.53	10.59	10.66	-0.32	0.07
37	Kr2	13.09	13.32	13.59	13.40	13.48	13.57	-0.11	0.11
38	KrF2	12.97	13.12	13.28	13.07	13.16	13.28	-0.07	0.22
39	LaBr3	9.91	10.06	10.26	10.15	10.22	10.32	-0.08	0.15
40	LaCl3	10.65	10.83	11.04	10.68	10.87	11.17	-0.01	0.12
41	LiBr	8.83	8.97	9.12	9.03	9.09	9.16	-0.11	0.12
42	LiI	8.24	8.29	8.36	8.35	8.41	8.48	-0.23	0.09
43	MgBr2	10.42	10.57	10.75	10.64	10.70	10.79	-0.12	0.12
44	MgI2	9.57	9.62	9.72	9.68	9.76	9.87	-0.25	0.09
45	MoC6O6	8.23	8.38	8.58	8.34	8.54	8.78	-0.04	-0.03
46	OsO4	12.20	12.22	12.25	12.17	12.29	12.44	-0.02	0.23
47	PBr3	9.53	9.68	9.84	9.70	9.79	9.89	-0.03	0.00
48	POBr3	10.66	10.80	10.96	10.90	10.97	11.05	-0.10	0.11
49	RuO4	11.99	12.03	12.08	11.99	12.10	12.24	-0.00	0.32
50	SOBr2	10.20	10.35	10.52	10.34	10.45	10.58	-0.06	0.05
51	SPBr3	9.34	9.50	9.68	9.40	9.57	9.77	-0.02	0.07
52	SeCl2	8.96	9.16	9.39	9.11	9.26	9.45	-0.02	0.00
53	SeO2	11.35	11.45	11.57	11.42	11.52	11.65	-0.00	0.14
54	SiBrF3	11.63	11.78	11.96	11.85	11.92	12.00	-0.13	0.08
55	SiH3I	9.79	9.83	9.90	9.89	9.97	10.06	-0.25	0.04
56	SrBr2	9.44	9.58	9.76	9.65	9.71	9.79	-0.12	0.13
57	SrCl2	9.91	10.09	10.31	9.91	10.11	10.39	-0.01	0.10
58	SrI2	8.82	8.87	8.96	8.93	8.99	9.07	-0.23	0.11
59	TiBr4	10.13	10.30	10.49	10.36	10.44	10.54	-0.08	0.23
60	TiI4	9.03	9.08	9.18	9.16	9.24	9.35	-0.19	0.21
61	ZnBr2	10.44	10.60	10.78	10.66	10.73	10.81	-0.13	0.11
62	ZnCl2	11.22	11.40	11.61	11.23	11.40	11.66	-0.03	0.12
63	ZnF2	13.20	13.27	13.35	13.22	13.25	13.30	-0.02	0.30
64	ZnI2	9.56	9.61	9.69	9.69	9.76	9.89	-0.27	0.09
65	ZrBr4	10.33	10.49	10.70	10.55	10.64	10.75	-0.08	0.15
66	ZrCl4	11.37	11.54	11.74	11.37	11.56	11.82	-0.02	0.16
67	ZrI4	9.22	9.28	9.37	9.35	9.44	9.57	-0.19	0.12
