# Supplementary material for: Two-Component GW Calculations: Cubic Scaling Implementation and Comparison of Vertex-Corrected and Partially Self-Consistent GW Variants
Source: J Chem Theory Comput. 2023 Aug 18;19(17):5958–76. doi: 10.1021/acs.jctc.3c00512 (PMC10501001; doi:10.1021/acs.jctc.3c00512)
Supplement: Supplementary file 1 — ct3c00512_si_001.zip [file ct3c00512_si_001.zip › si-files/QP_energies/data_qsgw_full.txt]

1	Al2Br6	11.03	11.07	11.11	11.12	11.18	11.25	-0.01	0.11
2	AlBr3	11.12	11.16	11.20	11.20	11.26	11.33	-0.03	0.10
3	AlI3	9.89	9.91	9.96	9.98	9.95	9.90	-0.18	0.08
4	AsBr3	10.27	10.35	10.44	10.39	10.46	10.53	-0.03	0.02
5	AsCl3	10.92	11.07	11.24	10.99	11.16	11.37	0.03	-0.01
6	AsF3	13.21	13.30	13.40	13.33	13.38	13.43	0.03	0.02
7	AsF5	16.36	16.34	16.32	16.35	16.42	16.51	0.11	0.32
8	AsH3	10.58	10.67	10.77	10.65	10.71	10.78	0.01	-0.01
9	AsI3	9.43	9.49	9.58	9.54	9.54	9.55	-0.14	0.04
10	Br2	10.73	10.77	10.82	10.83	10.88	10.93	-0.11	0.08
11	BrCl	11.11	11.18	11.26	11.16	11.27	11.40	-0.07	0.08
12	C10H10Ru	7.47	7.57	7.70	7.54	7.68	7.87	-0.00	0.11
13	C2H2Se	8.71	8.80	8.91	8.75	8.86	9.00	0.04	-0.04
14	C2H6Cd	9.15	9.24	9.34	9.16	9.33	9.53	0.05	-0.00
15	C2H6Hg	9.26	9.34	9.43	9.19	9.40	9.65	0.12	-0.03
16	C2H6Se	8.46	8.54	8.62	8.52	8.61	8.70	0.02	-0.01
17	C2H6Zn	9.77	9.84	9.92	9.80	9.91	10.05	0.05	-0.01
18	C2HBrO	9.40	9.48	9.58	9.44	9.55	9.70	0.04	-0.06
19	C4H4Se	8.95	9.03	9.13	8.96	9.06	9.19	0.05	-0.06
20	CF3I	10.96	10.96	10.97	11.03	11.00	10.97	-0.33	0.08
21	CH3HgBr	10.30	10.33	10.37	10.34	10.42	10.51	-0.12	0.14
22	CH3HgCl	10.90	10.99	11.09	10.85	11.06	11.31	0.01	0.15
23	CH3HgI	9.47	9.51	9.56	9.50	9.52	9.56	-0.27	0.11
24	CH3I	9.80	9.83	9.87	9.86	9.85	9.82	-0.31	0.05
25	CI4	9.40	9.41	9.44	9.49	9.48	9.45	-0.18	0.08
26	CaBr2	10.43	10.45	10.48	10.49	10.54	10.61	-0.13	0.16
27	CaI2	9.59	9.63	9.69	9.66	9.59	9.48	-0.29	0.13
28	CdBr2	10.84	10.86	10.89	10.91	10.97	11.04	-0.12	0.16
29	CdCl2	11.54	11.63	11.75	11.55	11.72	11.96	0.01	0.17
30	CdI2	9.89	9.91	9.93	9.96	9.93	9.89	-0.29	0.12
31	CsF	9.95	10.05	10.18	9.94	10.13	10.49	0.11	0.30
32	HgCl2	11.49	11.58	11.68	11.50	11.66	11.85	-0.00	0.16
33	I2	9.64	9.66	9.68	9.73	9.70	9.66	-0.26	0.07
34	IBr	10.09	10.11	10.15	10.18	10.19	10.19	-0.14	0.07
35	ICl	10.35	10.38	10.44	10.40	10.44	10.49	-0.27	0.06
36	IF	10.89	10.89	10.89	10.96	10.94	10.89	-0.32	0.07
37	Kr2	13.67	13.76	13.88	13.76	13.88	14.03	-0.13	0.13
38	KrF2	14.18	14.20	14.22	14.23	14.29	14.37	0.00	0.28
39	LaBr3	10.67	10.70	10.73	10.75	10.80	10.88	-0.08	0.19
40	LaCl3	11.42	11.51	11.63	11.42	11.62	11.91	0.06	0.17
41	LiBr	9.44	9.46	9.49	9.49	9.55	9.61	-0.13	0.15
42	LiI	8.67	8.71	8.77	8.73	8.71	8.68	-0.27	0.11
43	MgBr2	11.08	11.10	11.13	11.14	11.19	11.26	-0.13	0.15
44	MgI2	10.05	10.09	10.15	10.12	10.11	10.08	-0.31	0.11
45	MoC6O6	8.62	8.76	8.95	8.64	8.85	9.11	-0.04	-0.00
46	OsO4	13.15	13.11	13.06	13.11	13.14	13.17	-0.20	0.40
47	PBr3	10.08	10.11	10.14	10.15	10.21	10.27	0.00	-0.00
48	POBr3	11.38	11.41	11.45	11.46	11.52	11.58	-0.09	0.12
49	RuO4	12.96	12.94	12.91	12.97	13.05	13.15	0.10	0.60
50	SOBr2	10.83	10.87	10.91	10.89	10.96	11.05	-0.03	0.06
51	SPBr3	9.88	9.97	10.07	9.93	10.07	10.25	0.04	0.09
52	SeCl2	9.50	9.60	9.70	9.56	9.69	9.87	0.14	0.01
53	SeO2	12.21	12.22	12.24	12.24	12.31	12.39	0.11	0.20
54	SiBrF3	12.24	12.27	12.30	12.31	12.36	12.43	-0.15	0.10
55	SiH3I	10.23	10.26	10.30	10.29	10.29	10.31	-0.31	0.06
56	SrBr2	10.10	10.12	10.15	10.16	10.22	10.29	-0.13	0.16
57	SrCl2	10.57	10.69	10.84	10.58	10.78	11.06	0.04	0.14
58	SrI2	9.31	9.35	9.43	9.38	9.33	9.27	-0.25	0.13
59	TiBr4	10.90	10.94	10.97	10.99	11.05	11.12	-0.06	0.27
60	TiI4	9.60	9.62	9.66	9.69	9.67	9.64	-0.22	0.23
61	ZnBr2	11.11	11.14	11.17	11.19	11.25	11.32	-0.08	0.14
62	ZnCl2	11.89	11.98	12.09	11.90	12.07	12.32	0.02	0.15
63	ZnF2	14.50	14.46	14.41	14.52	14.56	14.60	0.12	0.38
64	ZnI2	10.06	10.09	10.15	10.14	10.17	10.20	-0.33	0.11
65	ZrBr4	11.10	11.13	11.18	11.18	11.24	11.32	-0.08	0.19
66	ZrCl4	12.15	12.24	12.35	12.15	12.32	12.57	0.05	0.20
67	ZrI4	9.81	9.83	9.87	9.88	9.88	9.88	-0.23	0.15
