# Supplementary material for: Two-Component GW Calculations: Cubic Scaling Implementation and Comparison of Vertex-Corrected and Partially Self-Consistent GW Variants
Source: J Chem Theory Comput. 2023 Aug 18;19(17):5958–76. doi: 10.1021/acs.jctc.3c00512 (PMC10501001; doi:10.1021/acs.jctc.3c00512)
Supplement: Supplementary file 1 — ct3c00512_si_001.zip [file ct3c00512_si_001.zip › si-files/QP_energies/data_pbe_full.txt]

1	Al2Br6	9.94	10.09	10.26	10.17	10.24	10.32	-0.02	0.08
2	AlBr3	10.09	10.25	10.43	10.32	10.38	10.47	-0.03	0.08
3	AlI3	9.05	9.09	9.16	9.17	9.23	9.32	-0.13	0.06
4	AsBr3	9.38	9.56	9.77	9.62	9.70	9.79	-0.03	0.04
5	AsCl3	10.04	10.27	10.52	10.13	10.31	10.53	-0.00	0.01
6	AsF3	12.08	12.28	12.49	12.22	12.30	12.38	-0.00	0.04
7	AsF5	14.27	14.36	14.45	14.27	14.37	14.48	-0.01	0.22
8	AsH3	9.96	10.20	10.47	10.11	10.27	10.42	-0.00	-0.01
9	AsI3	8.62	8.65	8.71	8.76	8.80	8.86	-0.16	0.10
10	Br2	9.92	10.08	10.26	10.18	10.23	10.29	-0.13	0.07
11	BrCl	10.30	10.47	10.66	10.45	10.56	10.69	-0.10	0.06
12	C10H10Ru	6.47	6.53	6.60	6.62	6.74	6.89	-0.06	0.01
13	C2H2Se	8.12	8.26	8.43	8.23	8.34	8.48	-0.01	-0.04
14	C2H6Cd	8.51	8.60	8.69	8.51	8.67	8.86	0.00	-0.04
15	C2H6Hg	8.69	8.78	8.89	8.68	8.88	9.10	0.02	-0.06
16	C2H6Se	7.77	7.91	8.08	7.94	8.03	8.14	0.00	-0.03
17	C2H6Zn	9.08	9.19	9.32	9.12	9.26	9.42	0.00	-0.05
18	C2HBrO	8.68	8.81	8.96	8.76	8.89	9.04	-0.01	-0.05
19	C4H4Se	8.37	8.48	8.61	8.37	8.53	8.72	0.00	-0.08
20	CF3I	10.13	10.17	10.22	10.25	10.30	10.37	-0.24	0.05
21	CH3HgBr	9.31	9.39	9.49	9.51	9.54	9.56	-0.09	0.09
22	CH3HgCl	9.79	9.90	10.01	9.80	9.93	10.09	-0.02	0.08
23	CH3HgI	8.72	8.73	8.74	8.81	8.83	8.85	-0.19	0.06
24	CH3I	9.20	9.23	9.27	9.31	9.36	9.42	-0.23	0.02
25	CI4	8.55	8.60	8.68	8.68	8.75	8.86	-0.23	0.07
26	CaBr2	9.37	9.49	9.64	9.57	9.61	9.66	-0.09	0.10
27	CaI2	8.74	8.77	8.82	8.84	8.89	8.99	-0.19	0.08
28	CdBr2	9.79	9.89	10.03	10.00	10.02	10.05	-0.10	0.11
29	CdCl2	10.41	10.53	10.68	10.41	10.53	10.72	-0.03	0.11
30	CdI2	9.04	9.07	9.10	9.15	9.20	9.29	-0.23	0.09
31	CsF	7.90	8.08	8.32	7.97	8.15	8.49	-0.00	0.19
32	HgCl2	10.40	10.54	10.70	10.49	10.56	10.66	-0.05	0.10
33	I2	9.01	9.03	9.07	9.13	9.21	9.34	-0.29	0.05
34	IBr	9.39	9.47	9.58	9.57	9.62	9.70	-0.25	0.06
35	ICl	9.68	9.74	9.83	9.76	9.85	9.99	-0.25	0.05
36	IF	10.18	10.22	10.27	10.29	10.35	10.44	-0.30	0.07
37	Kr2	12.86	13.05	13.28	13.17	13.22	13.28	-0.09	0.11
38	KrF2	12.29	12.41	12.54	12.37	12.45	12.56	-0.05	0.19
39	LaBr3	9.43	9.52	9.65	9.65	9.71	9.80	-0.03	0.12
40	LaCl3	10.16	10.29	10.45	10.18	10.34	10.58	-0.01	0.09
41	LiBr	8.50	8.62	8.74	8.68	8.73	8.79	-0.09	0.10
42	LiI	7.96	7.99	8.04	8.07	8.08	8.10	-0.20	0.08
43	MgBr2	10.05	10.18	10.33	10.26	10.31	10.37	-0.10	0.11
44	MgI2	9.23	9.28	9.38	9.33	9.41	9.52	-0.22	0.08
45	MoC6O6	8.02	8.16	8.35	8.13	8.31	8.55	-0.03	-0.03
46	OsO4	11.57	11.57	11.58	11.47	11.63	11.82	-0.00	0.15
47	PBr3	9.22	9.36	9.51	9.39	9.47	9.56	-0.02	0.01
48	POBr3	10.21	10.35	10.51	10.38	10.47	10.57	-0.06	0.10
49	RuO4	11.29	11.32	11.36	11.29	11.37	11.48	-0.00	0.19
50	SOBr2	9.80	9.94	10.09	9.95	10.03	10.12	-0.05	0.04
51	SPBr3	9.00	9.14	9.30	9.06	9.25	9.47	-0.02	0.05
52	SeCl2	8.68	8.87	9.08	8.82	8.96	9.13	-0.03	0.00
53	SeO2	10.84	10.89	10.95	10.89	10.96	11.05	-0.00	0.11
54	SiBrF3	11.32	11.47	11.64	11.54	11.60	11.68	-0.11	0.07
55	SiH3I	9.55	9.60	9.65	9.66	9.72	9.80	-0.22	0.03
56	SrBr2	9.08	9.20	9.35	9.27	9.32	9.39	-0.09	0.11
57	SrCl2	9.51	9.66	9.86	9.52	9.68	9.90	-0.01	0.08
58	SrI2	8.50	8.52	8.57	8.59	8.67	8.79	-0.19	0.09
59	TiBr4	9.62	9.75	9.90	9.80	9.86	9.93	-0.07	0.20
60	TiI4	8.52	8.59	8.71	8.69	8.72	8.77	-0.15	0.19
61	ZnBr2	10.10	10.23	10.39	10.32	10.35	10.39	-0.11	0.10
62	ZnCl2	10.82	10.99	11.17	10.84	10.98	11.19	-0.03	0.10
63	ZnF2	12.55	12.60	12.66	12.57	12.57	12.57	-0.01	0.24
64	ZnI2	9.25	9.30	9.37	9.37	9.44	9.55	-0.23	0.08
65	ZrBr4	9.83	9.97	10.14	10.04	10.11	10.20	-0.05	0.13
66	ZrCl4	10.80	10.95	11.13	10.78	10.98	11.26	-0.01	0.12
67	ZrI4	8.79	8.85	8.96	8.89	9.01	9.20	-0.16	0.10
