# Supplementary material for: Two-Component GW Calculations: Cubic Scaling Implementation and Comparison of Vertex-Corrected and Partially Self-Consistent GW Variants
Source: J Chem Theory Comput. 2023 Aug 18;19(17):5958–76. doi: 10.1021/acs.jctc.3c00512 (PMC10501001; doi:10.1021/acs.jctc.3c00512)
Supplement: Supplementary file 1 — ct3c00512_si_001.zip [file ct3c00512_si_001.zip › si-files/QP_energies/data_evgw0_full.txt]

1	Al2Br6	10.46	10.67	10.90	10.73	10.83	10.96	-0.04	0.09
2	AlBr3	10.57	10.78	11.01	10.84	10.95	11.07	-0.04	0.08
3	AlI3	9.49	9.55	9.64	9.63	9.72	9.84	-0.15	0.06
4	AsBr3	9.75	10.00	10.29	10.04	10.16	10.30	-0.04	0.02
5	AsCl3	10.44	10.73	11.05	10.55	10.78	11.05	-0.00	-0.00
6	AsF3	12.56	12.82	13.11	12.73	12.87	13.03	-0.00	0.03
7	AsF5	15.34	15.50	15.68	15.34	15.53	15.75	-0.01	0.26
8	AsH3	10.25	10.46	10.70	10.42	10.56	10.70	-0.00	-0.02
9	AsI3	9.02	9.21	9.52	9.20	9.31	9.47	-0.27	0.10
10	Br2	10.25	10.46	10.70	10.54	10.63	10.73	-0.15	0.06
11	BrCl	10.64	10.88	11.13	10.82	10.97	11.16	-0.12	0.06
12	C10H10Ru	6.78	6.93	7.13	7.01	7.15	7.32	-0.09	0.04
13	C2H2Se	8.38	8.57	8.80	8.51	8.67	8.87	-0.01	-0.04
14	C2H6Cd	8.86	9.01	9.17	8.89	9.08	9.31	0.00	-0.04
15	C2H6Hg	8.96	9.11	9.26	8.93	9.20	9.51	0.03	-0.06
16	C2H6Se	8.07	8.28	8.52	8.26	8.40	8.56	-0.00	-0.03
17	C2H6Zn	9.46	9.62	9.79	9.50	9.68	9.89	0.00	-0.04
18	C2HBrO	9.03	9.21	9.41	9.13	9.30	9.51	-0.01	-0.06
19	C4H4Se	8.68	8.84	9.03	8.69	8.89	9.13	0.00	-0.08
20	CF3I	10.52	10.57	10.64	10.65	10.72	10.82	-0.28	0.06
21	CH3HgBr	9.77	9.95	10.16	10.00	10.10	10.22	-0.12	0.11
22	CH3HgCl	10.37	10.58	10.82	10.32	10.61	10.96	-0.03	0.11
23	CH3HgI	9.10	9.16	9.24	9.20	9.30	9.44	-0.24	0.08
24	CH3I	9.48	9.54	9.63	9.61	9.68	9.79	-0.27	0.03
25	CI4	8.97	9.04	9.16	9.13	9.24	9.41	-0.22	0.07
26	CaBr2	9.89	10.08	10.29	10.13	10.22	10.33	-0.12	0.12
27	CaI2	9.20	9.27	9.38	9.33	9.39	9.48	-0.24	0.10
28	CdBr2	10.28	10.47	10.70	10.54	10.63	10.74	-0.13	0.12
29	CdCl2	11.00	11.21	11.46	11.02	11.23	11.53	-0.03	0.13
30	CdI2	9.49	9.54	9.63	9.62	9.70	9.82	-0.27	0.10
31	CsF	8.98	9.24	9.58	8.98	9.29	9.91	0.01	0.24
32	HgCl2	10.94	11.16	11.40	11.04	11.18	11.35	-0.06	0.12
33	I2	9.29	9.35	9.46	9.44	9.57	9.77	-0.32	0.05
34	IBr	9.70	9.80	9.96	9.89	9.98	10.10	-0.27	0.05
35	ICl	9.97	10.08	10.24	10.08	10.21	10.39	-0.28	0.05
36	IF	10.49	10.56	10.66	10.62	10.70	10.81	-0.33	0.06
37	Kr2	13.21	13.45	13.75	13.55	13.65	13.77	-0.12	0.12
38	KrF2	13.26	13.46	13.68	13.36	13.52	13.70	-0.08	0.21
39	LaBr3	10.04	10.24	10.49	10.32	10.42	10.55	-0.08	0.14
40	LaCl3	10.80	11.02	11.28	10.83	11.07	11.43	-0.01	0.11
41	LiBr	8.97	9.15	9.35	9.21	9.30	9.40	-0.12	0.12
42	LiI	8.36	8.43	8.53	8.49	8.57	8.68	-0.24	0.09
43	MgBr2	10.56	10.75	10.98	10.81	10.91	11.03	-0.13	0.12
44	MgI2	9.69	9.75	9.87	9.82	9.91	10.05	-0.26	0.09
45	MoC6O6	8.21	8.40	8.65	8.34	8.57	8.87	-0.04	-0.04
46	OsO4	12.33	12.40	12.49	12.29	12.49	12.72	-0.02	0.21
47	PBr3	9.60	9.78	9.99	9.79	9.90	10.04	-0.03	-0.00
48	POBr3	10.77	10.97	11.20	11.04	11.14	11.25	-0.12	0.09
49	RuO4	12.12	12.20	12.32	12.13	12.30	12.51	0.00	0.28
50	SOBr2	10.28	10.47	10.68	10.44	10.58	10.75	-0.05	0.04
51	SPBr3	9.44	9.63	9.85	9.52	9.72	9.96	-0.02	0.06
52	SeCl2	9.04	9.29	9.56	9.20	9.38	9.62	-0.02	-0.00
53	SeO2	11.54	11.67	11.84	11.61	11.76	11.94	-0.01	0.13
54	SiBrF3	11.74	11.92	12.13	11.98	12.07	12.17	-0.13	0.08
55	SiH3I	9.88	9.95	10.04	10.00	10.10	10.23	-0.25	0.04
56	SrBr2	9.56	9.75	9.99	9.81	9.90	10.02	-0.12	0.12
57	SrCl2	10.06	10.28	10.56	10.05	10.30	10.65	-0.01	0.10
58	SrI2	8.93	9.00	9.12	9.06	9.14	9.26	-0.24	0.10
59	TiBr4	10.26	10.48	10.74	10.53	10.65	10.79	-0.09	0.19
60	TiI4	9.13	9.21	9.35	9.29	9.39	9.55	-0.20	0.16
61	ZnBr2	10.57	10.78	11.02	10.83	10.93	11.05	-0.13	0.11
62	ZnCl2	11.37	11.62	11.88	11.39	11.62	11.95	-0.04	0.11
63	ZnF2	13.56	13.72	13.91	13.59	13.71	13.87	-0.02	0.29
64	ZnI2	9.67	9.74	9.87	9.81	9.92	10.08	-0.28	0.08
65	ZrBr4	10.46	10.67	10.92	10.73	10.84	10.98	-0.08	0.14
66	ZrCl4	11.53	11.74	11.99	11.53	11.76	12.10	-0.02	0.14
67	ZrI4	9.33	9.40	9.53	9.47	9.59	9.77	-0.20	0.11
