# Supplementary material for: Two-Component GW Calculations: Cubic Scaling Implementation and Comparison of Vertex-Corrected and Partially Self-Consistent GW Variants
Source: J Chem Theory Comput. 2023 Aug 18;19(17):5958–76. doi: 10.1021/acs.jctc.3c00512 (PMC10501001; doi:10.1021/acs.jctc.3c00512)
Supplement: Supplementary file 1 — ct3c00512_si_001.zip [file ct3c00512_si_001.zip › si-files/basis_set_files/tz3p+/Sb]

Atomtype Sb
DIRAC Sb
11  0
1S
2S
2P
3S
3P
3D
4S
4P
4D
5S
5P  3
SUBEND 
 
BASISFUNCTIONS 
        1S  363.000
        1S   90.500
        1S   51.600
        2S   59.150
        2S   22.150
        3S   11.600
        3S    7.500
        4S    7.800
        4S    5.000
        5S    3.400
        5S    2.200
        5S    1.470
        2P   90.500
        2P   33.300
        2P   21.300
        3P   12.650
        3P    9.400
        4P    6.500
        4P    4.200
        5P    2.650
        5P    1.600
        5P     .990
        3D   20.450
        3D   12.350
        3D    8.400
        4D    6.150
        4D    3.850
        4D    2.450
        5D    1.600
4F   4.40
4F   2.20
4F   1.10
5G   3.20
SUBEND 
 
FITFUNCTIONS 
 1S    726.000
 1S    524.478
 1S    378.894
 1S    273.721
 1S    197.742
 1S    142.853
 1S    103.200
 1S  60.53
 2S  65.82
 2S  43.58
 3S  42.40
 3S  29.94
 4S  27.97
 4S  20.58
 5S  18.87
 5S  14.30
 6S  12.98
 6S  10.06
 7S   9.09
 7S   7.17
 8S   6.47
 8S   5.17
 8S   4.14
 9S   3.73
 9S   3.02
 9S   2.44
 9S   1.98
 2P  72.90
 3P  58.45
 4P  46.27
 5P  36.61
 5P  24.11
 6P  19.15
 6P  13.05
 7P  10.42
 7P   7.29
 8P   5.85
 8P   4.18
 9P   3.38
 9P   2.46
 3D  63.95
 4D  46.06
 5D  33.50
 6D  24.64
 6D  15.58
 7D  11.59
 7D   7.57
 8D   5.69
 8D   3.81
 9D   2.89
 9D   1.98
 4F  53.60
 5F  33.93
 6F  21.99
 7F  14.55
 7F   8.48
 8F   5.71
 8F   3.44
 5G  24.70
 6G  14.49
 7G   8.74
 8G   5.40
 8G   2.99
SUBEND 
 
END 
