# Supplementary material for: Two-Component GW Calculations: Cubic Scaling Implementation and Comparison of Vertex-Corrected and Partially Self-Consistent GW Variants
Source: J Chem Theory Comput. 2023 Aug 18;19(17):5958–76. doi: 10.1021/acs.jctc.3c00512 (PMC10501001; doi:10.1021/acs.jctc.3c00512)
Supplement: Supplementary file 1 — ct3c00512_si_001.zip [file ct3c00512_si_001.zip › si-files/basis_set_files/tz3p+/Pb]

Atomtype Pb
DIRAC Pb
15  0
1S
2S
2P
3S
3P
3D
4S
4P
4D
4F
5S
5P
5D
6S
6P  2
SUBEND 
 
BASISFUNCTIONS 
        1S  816.000
        1S  196.000
        1S   92.200
        2S  106.000
        2S   40.200
        3S   51.150
        3S   21.850
        4S   13.400
        4S    9.550
        5S    7.650
        5S    5.200
        6S    3.700
        6S    2.400
        6S    1.580
        2P  196.000
        2P   70.200
        2P   38.300
        3P   21.750
        3P   15.900
        4P   14.500
        4P    9.900
        5P    6.600
        5P    4.200
        6P    2.700
        6P    1.600
        6P     .960
        3D   29.400
        3D   18.800
        4D   13.000
        4D    8.450
        5D    6.000
        5D    3.650
        5D    2.200
        4F   35.000
        4F   17.560
        4F    9.950
        4F    5.750
        5F    2.500
        5G    7.800
SUBEND 
 
FITFUNCTIONS 
 1S   1632.000
 1S   1195.199
 1S    875.307
 1S    641.033
 1S    469.462
 1S    343.812
 1S    251.791
 1S    184.400
 1S 107.55
 2S 116.32
 2S  76.68
 3S  74.30
 3S  52.26
 4S  48.65
 4S  35.68
 5S  32.61
 5S  24.64
 6S  22.32
 6S  17.25
 7S  15.55
 7S  12.23
 8S  11.00
 8S   8.78
 9S   7.89
 9S   6.38
10S   5.73
10S   4.68
10S   3.82
11S   3.43
11S   2.83
11S   2.33
11S   1.92
 2P 130.50
 3P 105.00
 4P  83.37
 5P  66.14
 6P  52.66
 6P  35.96
 7P  28.77
 7P  20.17
 8P  16.23
 8P  11.63
 9P   9.41
 9P   6.86
10P   5.58
10P   4.14
11P   3.38
11P   2.54
 3D 111.00
 4D  81.70
 5D  60.58
 6D  45.35
 7D  34.28
 7D  22.74
 8D  17.35
 8D  11.80
 9D   9.08
 9D   6.31
10D   4.89
10D   3.46
 4F 102.15
 5F  63.70
 6F  40.72
 7F  26.59
 8F  17.70
 9F  11.98
 9F   7.34
10F   5.04
10F   3.16
 5G  48.25
 6G  32.57
 7G  22.37
 8G  15.60
 8G   9.73
 9G   6.88
 9G   4.40
SUBEND 
 
END 
