# Supplementary material for: Two-Component GW Calculations: Cubic Scaling Implementation and Comparison of Vertex-Corrected and Partially Self-Consistent GW Variants
Source: J Chem Theory Comput. 2023 Aug 18;19(17):5958–76. doi: 10.1021/acs.jctc.3c00512 (PMC10501001; doi:10.1021/acs.jctc.3c00512)
Supplement: Supplementary file 1 — ct3c00512_si_001.zip [file ct3c00512_si_001.zip › si-files/basis_set_files/tz3p+/Mo]

Atomtype Mo
DIRAC Mo
10  0
1S
2S
2P
3S
3P
3D
4S
4P
4D  5
5S  1
SUBEND 
 
BASISFUNCTIONS 
        1S  269.000
        1S   67.100
        1S   41.500
        2S   49.500
        2S   17.550
        3S    9.000
        3S    5.900
        4S    5.100
        4S    3.300
        5S    2.150
        5S    1.350
        5S     .870
        2P   25.800
        2P   16.750
        3P   10.150
        3P    7.050
        4P    4.950
        4P    3.300
        4P    2.300
        3D   15.300
        3D    9.000
        3D    5.750
        4D    3.500
        4D    1.850
        4D     .970
        5P    1.350
        4F    4.200
        4F    2.100
        5G    3.200
SUBEND 
 
FITFUNCTIONS 
 1S    538.000
 1S    394.002
 1S    288.545
 1S    211.315
 1S    154.756
 1S    113.334
 1S     83.000
 1S  49.08
 2S  53.77
 2S  35.82
 3S  35.06
 3S  24.88
 4S  23.36
 4S  17.26
 5S  15.90
 5S  12.10
 6S  11.03
 6S   8.58
 7S   7.78
 7S   6.16
 8S   5.57
 8S   4.47
 8S   3.59
 9S   3.25
 9S   2.64
 9S   2.14
 9S   1.74
 2P  58.25
 3P  44.92
 4P  34.39
 5P  26.41
 6P  20.41
 6P  13.54
 7P  10.54
 7P   7.20
 8P   5.65
 8P   3.94
 9P   3.12
 9P   2.22
 3D  50.50
 4D  33.67
 5D  22.86
 6D  15.79
 6D   9.40
 7D   6.59
 7D   4.07
 8D   2.89
 8D   1.84
 4F  43.35
 5F  25.61
 6F  15.59
 6F   8.21
 7F   5.12
 7F   2.82
 5G  18.60
 6G   8.85
 7G   4.40
 7G   1.94
SUBEND 
 
END 
