# Supplementary material for: Two-Component GW Calculations: Cubic Scaling Implementation and Comparison of Vertex-Corrected and Partially Self-Consistent GW Variants
Source: J Chem Theory Comput. 2023 Aug 18;19(17):5958–76. doi: 10.1021/acs.jctc.3c00512 (PMC10501001; doi:10.1021/acs.jctc.3c00512)
Supplement: Supplementary file 1 — ct3c00512_si_001.zip [file ct3c00512_si_001.zip › si-files/basis_set_files/tz3p+/In]

Atomtype In
DIRAC In
11  0
1S
2S
2P
3S
3P
3D
4S
4P
4D
5S
5P  1
SUBEND 
 
BASISFUNCTIONS 
        1S  339.000
        1S   84.700
        1S   49.300
        2S   57.600
        2S   21.100
        3S   10.900
        3S    6.450
        4S    7.000
        4S    4.500
        5S    3.000
        5S    1.900
        5S    1.240
        2P   84.700
        2P   31.500
        2P   20.250
        3P   12.100
        3P    8.900
        4P    6.000
        4P    3.750
        5P    2.300
        5P    1.300
        5P     .750
        3D   19.250
        3D   11.600
        3D    7.800
        4D    5.550
        4D    3.250
        4D    1.900
        5D    1.300
4F   4.00
4F   2.00
4F   1.00
5G   3.00
SUBEND 
 
FITFUNCTIONS 
 1S    678.000
 1S    491.667
 1S    356.543
 1S    258.555
 1S    187.497
 1S    135.968
 1S     98.600
 1S  56.63
 2S  60.38
 2S  39.34
 3S  37.69
 3S  26.25
 4S  24.21
 4S  17.60
 5S  15.95
 5S  11.96
 6S  10.75
 6S   8.24
 7S   7.38
 7S   5.77
 8S   5.15
 8S   4.09
 8S   3.24
 9S   2.90
 9S   2.33
 9S   1.87
 9S   1.50
 2P  69.55
 3P  54.67
 4P  42.55
 5P  33.16
 5P  21.52
 6P  16.86
 6P  11.33
 7P   8.93
 7P   6.17
 8P   4.90
 8P   3.46
 9P   2.76
 9P   1.99
 3D  60.90
 4D  42.57
 5D  30.15
 6D  21.65
 6D  13.37
 7D   9.73
 7D   6.21
 8D   4.57
 8D   3.00
 9D   2.23
 9D   1.50
 4F  51.30
 5F  31.13
 6F  19.42
 7F  12.39
 7F   6.98
 8F   4.54
 8F   2.65
 5G  23.20
 6G  13.53
 7G   8.12
 8G   4.99
 8G   2.75
SUBEND 
 
END 
