# Supplementary material for: Two-Component GW Calculations: Cubic Scaling Implementation and Comparison of Vertex-Corrected and Partially Self-Consistent GW Variants
Source: J Chem Theory Comput. 2023 Aug 18;19(17):5958–76. doi: 10.1021/acs.jctc.3c00512 (PMC10501001; doi:10.1021/acs.jctc.3c00512)
Supplement: Supplementary file 1 — ct3c00512_si_001.zip [file ct3c00512_si_001.zip › si-files/basis_set_files/tz3p+/Cu]

Atomtype Cu
DIRAC Cu
 7  0
1S
2S
2P
3S
3P
4S  1
3D
SUBEND 
 
BASISFUNCTIONS 
1S  34.80
1S  27.00
2S  11.35
2S   6.60
2P  16.05
2P  10.45
3S   6.70
3S   4.05
3P   6.950
3P   4.550
3P   3.050
3D  13.80
3D   6.90
3D   3.10
3D   1.28
4S   2.40
4S   1.40
4S   0.86
4P   1.37
4F   5.000
4F   2.200
5G   3.000
SUBEND 
 
FITFUNCTIONS 
 1S  69.60
 2S  75.61
 2S  50.03
 3S  48.64
 3S  34.32
 4S  32.04
 4S  23.56
 4S  17.33
 5S  15.88
 5S  12.03
 5S   9.11
 6S   8.27
 6S   6.40
 6S   4.96
 6S   3.84
 7S   3.47
 7S   2.74
 7S   2.16
 7S   1.70
 2P  50.85
 3P  33.13
 4P  21.93
 5P  14.79
 5P   8.36
 6P   5.74
 6P   3.40
 7P   2.37
 3D  37.90
 4D  25.14
 5D  16.99
 5D   9.61
 6D   6.61
 6D   3.92
 7D   2.74
 4F  19.15
 5F  10.35
 5F   4.72
 6F   2.65
 5G  12.00
 5G   5.93
 5G   2.93
SUBEND 
 
END 
