# Supplementary material for: Two-Component GW Calculations: Cubic Scaling Implementation and Comparison of Vertex-Corrected and Partially Self-Consistent GW Variants
Source: J Chem Theory Comput. 2023 Aug 18;19(17):5958–76. doi: 10.1021/acs.jctc.3c00512 (PMC10501001; doi:10.1021/acs.jctc.3c00512)
Supplement: Supplementary file 1 — ct3c00512_si_001.zip [file ct3c00512_si_001.zip › si-files/basis_set_files/tz3p+/Cs]

Atomtype Cs
DIRAC Cs
12  0
1S
2S
2P
3S
3P
3D
4S
4P
4D
5S
5P
6S  1
SUBEND 
 
BASISFUNCTIONS 
        1S  413.000
        1S  102.900
        1S   56.300
        2S   63.800
        2S   24.250
        3S   12.900
        3S    9.500
        4S    9.350
        4S    5.950
        5S    3.750
        5S    2.350
        6S    1.750
        6S    1.050
        6S     .660
        2P  102.900
        2P   37.100
        2P   23.350
        3P   13.750
        3P   10.450
        4P    7.500
        4P    5.050
        5P    3.550
        5P    2.300
        5P    1.500
        3D   17.600
        3D   10.550
        4D    7.500
        4D    4.800
        4D    3.250
        5D    1.500
        4F    3.000
SUBEND 
 
FITFUNCTIONS 
 1S    826.000
 1S    621.363
 1S    467.424
 1S    351.622
 1S    264.510
 1S    198.979
 1S    149.683
 1S    112.600
 1S  66.30
 2S  72.36
 2S  48.06
 3S  46.88
 3S  33.18
 4S  31.07
 4S  22.91
 5S  21.05
 5S  15.99
 6S  14.55
 6S  11.29
 7S  10.22
 7S   8.08
 8S   7.29
 8S   5.85
 9S   5.27
 9S   4.28
10S   3.86
10S   3.16
10S   2.59
11S   2.34
11S   1.93
11S   1.60
11S   1.32
 2P  79.65
 3P  65.52
 4P  53.01
 5P  42.77
 5P  28.70
 6P  23.21
 6P  16.08
 7P  13.05
 7P   9.28
 8P   7.57
 8P   5.49
 9P   4.50
 9P   3.32
10P   2.73
10P   2.05
 3D  66.85
 4D  47.85
 5D  34.60
 6D  25.32
 7D  18.74
 7D  12.18
 8D   9.11
 8D   6.08
 9D   4.59
 9D   3.13
10D   2.39
10D   1.66
 4F  57.30
 5F  33.40
 6F  20.08
 7F  12.39
 8F   7.82
 8F   4.42
 9F   2.85
 9F   1.66
 5G  24.35
 6G  14.41
 7G   8.77
 8G   5.46
 9G   3.47
 9G   2.00
SUBEND 
 
END 
