# Supplementary material for: Two-Component GW Calculations: Cubic Scaling Implementation and Comparison of Vertex-Corrected and Partially Self-Consistent GW Variants
Source: J Chem Theory Comput. 2023 Aug 18;19(17):5958–76. doi: 10.1021/acs.jctc.3c00512 (PMC10501001; doi:10.1021/acs.jctc.3c00512)
Supplement: Supplementary file 1 — ct3c00512_si_001.zip [file ct3c00512_si_001.zip › si-files/basis_set_files/tz3p+/Te]

Atomtype Te
DIRAC Te
11  0
1S
2S
2P
3S
3P
3D
4S
4P
4D
5S
5P  4
SUBEND 
 
BASISFUNCTIONS 
        1S  381.000
        1S   94.600
        1S   52.800
        2S   60.400
        2S   22.650
        3S   11.950
        3S    8.000
        4S    8.200
        4S    5.200
        5S    3.600
        5S    2.350
        5S    1.580
        2P   94.600
        2P   34.200
        2P   21.800
        3P   12.900
        3P    9.650
        4P    6.750
        4P    4.400
        5P    2.950
        5P    1.800
        5P    1.110
        3D   21.100
        3D   12.750
        3D    8.700
        4D    6.500
        4D    4.100
        4D    2.650
        5D    1.800
4F   4.60
4F   2.30
4F   1.20
5G   3.30
SUBEND 
 
FITFUNCTIONS 
 1S    762.000
 1S    548.159
 1S    394.328
 1S    283.667
 1S    204.061
 1S    146.795
 1S    105.600
 1S  62.46
 2S  68.44
 2S  45.61
 3S  44.64
 3S  31.69
 4S  29.75
 4S  21.99
 5S  20.26
 5S  15.42
 6S  14.06
 6S  10.94
 7S   9.92
 7S   7.85
 8S   7.11
 8S   5.71
 8S   4.58
 9S   4.14
 9S   3.36
 9S   2.73
 9S   2.22
 2P  74.60
 3P  60.30
 4P  48.06
 5P  38.26
 5P  25.35
 6P  20.24
 6P  13.86
 7P  11.13
 7P   7.82
 8P   6.31
 8P   4.53
 9P   3.68
 9P   2.69
 3D  65.55
 4D  47.77
 5D  35.11
 6D  26.07
 6D  16.64
 7D  12.48
 7D   8.22
 8D   6.23
 8D   4.21
 9D   3.22
 9D   2.22
 4F  54.80
 5F  34.81
 6F  22.63
 7F  15.02
 7F   8.78
 8F   5.93
 8F   3.58
 5G  25.50
 6G  14.99
 7G   9.06
 8G   5.61
 8G   3.11
SUBEND 
 
END 
