# Supplementary material for: Two-Component GW Calculations: Cubic Scaling Implementation and Comparison of Vertex-Corrected and Partially Self-Consistent GW Variants
Source: J Chem Theory Comput. 2023 Aug 18;19(17):5958–76. doi: 10.1021/acs.jctc.3c00512 (PMC10501001; doi:10.1021/acs.jctc.3c00512)
Supplement: Supplementary file 1 — ct3c00512_si_001.zip [file ct3c00512_si_001.zip › si-files/basis_set_files/tz3p+/Ru]

Atomtype Ru
DIRAC Ru
10  0
1S
2S
2P
3S
3P
3D
4S
4P
4D  7
5S  1
SUBEND 
 
BASISFUNCTIONS 
        1S  288.000
        1S   71.900
        1S   43.700
        2S   51.900
        2S   18.550
        3S    9.550
        3S    6.100
        4S    5.600
        4S    3.600
        5S    2.300
        5S    1.400
        5S     .890
        2P   27.400
        2P   17.750
        3P   10.700
        3P    7.600
        4P    5.500
        4P    3.650
        4P    2.500
        3D   16.400
        3D    9.750
        3D    6.350
        4D    4.000
        4D    2.150
        4D    1.140
        5P    1.400
        4F    4.400
        4F    2.200
        5G    3.400
SUBEND 
 
FITFUNCTIONS 
 1S    576.000
 1S    420.666
 1S    307.222
 1S    224.371
 1S    163.863
 1S    119.673
 1S     87.400
 1S  51.54
 2S  56.33
 2S  37.46
 3S  36.58
 3S  25.92
 4S  24.29
 4S  17.93
 5S  16.49
 5S  12.53
 6S  11.41
 6S   8.86
 7S   8.03
 7S   6.35
 8S   5.74
 8S   4.60
 8S   3.69
 9S   3.33
 9S   2.70
 9S   2.19
 9S   1.78
 2P  61.45
 3P  47.25
 4P  36.08
 5P  27.64
 6P  21.32
 6P  14.12
 7P  10.97
 7P   7.48
 8P   5.85
 8P   4.08
 9P   3.22
 9P   2.29
 3D  53.45
 4D  35.87
 5D  24.49
 6D  17.01
 6D  10.17
 7D   7.17
 7D   4.45
 8D   3.18
 8D   2.03
 4F  45.70
 5F  27.33
 6F  16.82
 6F   8.95
 7F   5.65
 7F   3.14
 5G  19.75
 6G   9.74
 7G   5.01
 7G   2.28
SUBEND 
 
END 
