# Supplementary material for: Two-Component GW Calculations: Cubic Scaling Implementation and Comparison of Vertex-Corrected and Partially Self-Consistent GW Variants
Source: J Chem Theory Comput. 2023 Aug 18;19(17):5958–76. doi: 10.1021/acs.jctc.3c00512 (PMC10501001; doi:10.1021/acs.jctc.3c00512)
Supplement: Supplementary file 1 — ct3c00512_si_001.zip [file ct3c00512_si_001.zip › si-files/basis_set_files/tz3p+/Tl]

Atomtype Tl
DIRAC Tl
15  0
1S
2S
2P
3S
3P
3D
4S
4P
4D
4F
5S
5P
5D
6S
6P  1
SUBEND 
 
BASISFUNCTIONS 
        1S  800.000
        1S  192.400
        1S   90.700
        2S  103.700
        2S   39.550
        3S   50.350
        3S   21.500
        4S   13.150
        4S    9.300
        5S    7.450
        5S    5.000
        6S    3.500
        6S    2.250
        6S    1.460
        2P  192.400
        2P   68.700
        2P   37.700
        3P   21.450
        3P   15.700
        4P   14.200
        4P    9.700
        5P    6.400
        5P    4.050
        6P    2.550
        6P    1.450
        6P     .830
        3D   28.900
        3D   18.500
        4D   12.750
        4D    8.250
        5D    5.650
        5D    3.350
        5D    1.950
        4F   34.000
        4F   17.000
        4F    9.600
        4F    5.500
        4F    2.500
        5G    7.500 
SUBEND 
 
FITFUNCTIONS 
 1S   1600.000
 1S   1172.333
 1S    858.978
 1S    629.380
 1S    461.152
 1S    337.890
 1S    247.575
 1S    181.400
 1S 104.70
 2S 112.14
 2S  73.34
 3S  70.52
 3S  49.28
 4S  45.58
 4S  33.23
 5S  30.20
 5S  22.69
 6S  20.45
 6S  15.72
 7S  14.11
 7S  11.05
 8S   9.89
 8S   7.86
 9S   7.03
 9S   5.66
10S   5.07
10S   4.12
10S   3.35
11S   3.00
11S   2.46
11S   2.02
11S   1.66
 2P 128.40
 3P 102.38
 4P  80.66
 5P  63.55
 6P  50.28
 6P  34.12
 7P  27.15
 7P  18.93
 8P  15.15
 8P  10.79
 9P   8.69
 9P   6.31
10P   5.11
10P   3.76
11P   3.06
11P   2.29
 3D 109.20
 4D  80.16
 5D  59.29
 6D  44.29
 7D  33.41
 7D  22.12
 8D  16.84
 8D  11.44
 9D   8.78
 9D   6.09
10D   4.72
10D   3.33
 4F 100.30
 5F  61.48
 6F  38.69
 7F  24.91
 8F  16.36
 9F  10.93
 9F   6.61
10F   4.48
10F   2.78
 5G  47.30
 6G  31.32
 7G  21.13
 8G  14.50
 8G   8.89
 9G   6.19
 9G   3.90
SUBEND 
 
END 
