# Supplementary material for: Two-Component GW Calculations: Cubic Scaling Implementation and Comparison of Vertex-Corrected and Partially Self-Consistent GW Variants
Source: J Chem Theory Comput. 2023 Aug 18;19(17):5958–76. doi: 10.1021/acs.jctc.3c00512 (PMC10501001; doi:10.1021/acs.jctc.3c00512)
Supplement: Supplementary file 1 — ct3c00512_si_001.zip [file ct3c00512_si_001.zip › si-files/basis_set_files/tz3p+/I]

Atomtype I
DIRAC I
11  0
1S
2S
2P
3S
3P
3D
4S
4P
4D
5S
5P  5
SUBEND 
 
BASISFUNCTIONS 
        1S  381.000
        1S   95.600
        1S   53.900
        2S   61.350
        2S   23.200
        3S   12.250
        3S    8.500
        4S    8.550
        4S    5.450
        5S    3.800
        5S    2.500
        5S    1.690
        2P   95.600
        2P   35.200
        2P   22.300
        3P   13.200
        3P    9.900
        4P    7.000
        4P    4.600
        5P    3.100
        5P    1.900
        5P    1.190
        3D   21.700
        3D   13.150
        3D    9.000
        4D    6.800
        4D    4.350
        4D    2.850
        5D    1.900
4F   5.00
4F   2.50
4F   1.30
5G   3.40
SUBEND 
 
FITFUNCTIONS 
 1S    762.000
 1S    550.046
 1S    397.048
 1S    286.607
 1S    206.886
 1S    149.340
 1S    107.800
 1S  64.04
 2S  70.47
 2S  47.12
 3S  46.27
 3S  32.94
 4S  31.01
 4S  22.98
 5S  21.22
 5S  16.19
 6S  14.79
 6S  11.53
 7S  10.48
 7S   8.31
 8S   7.54
 8S   6.06
 8S   4.88
 9S   4.41
 9S   3.59
 9S   2.92
 9S   2.38
 2P  76.20
 3P  61.94
 4P  49.61
 5P  39.67
 5P  26.39
 6P  21.16
 6P  14.55
 7P  11.72
 7P   8.27
 8P   6.69
 8P   4.82
 9P   3.93
 9P   2.88
 3D  67.05
 4D  49.16
 5D  36.33
 6D  27.11
 6D  17.39
 7D  13.11
 7D   8.67
 8D   6.60
 8D   4.48
 9D   3.43
 9D   2.38
 4F  55.90
 5F  35.58
 6F  23.18
 7F  15.41
 7F   9.02
 8F   6.10
 8F   3.69
 5G  26.30
 6G  15.44
 7G   9.32
 8G   5.76
 8G   3.19
SUBEND 
 
END 
