# Supplementary material for: Two-Component GW Calculations: Cubic Scaling Implementation and Comparison of Vertex-Corrected and Partially Self-Consistent GW Variants
Source: J Chem Theory Comput. 2023 Aug 18;19(17):5958–76. doi: 10.1021/acs.jctc.3c00512 (PMC10501001; doi:10.1021/acs.jctc.3c00512)
Supplement: Supplementary file 1 — ct3c00512_si_001.zip [file ct3c00512_si_001.zip › si-files/basis_set_files/tz3p+/Zn]

Atomtype Zn
DIRAC Zn
 7  0
1S
2S
2P
3S
3P
4S
3D
SUBEND 
 
BASISFUNCTIONS 
1S  35.25
1S  27.85
2S  11.80
2S   6.60
2P  16.65
2P  10.90
3S   7.20
3S   4.35
3P   7.100
3P   4.600
3P   3.150
3D  15.40 
3D   7.70
3D   3.70
3D   1.68
4S   2.70
4S   1.60
4S   1.00
4P   1.54
4F   5.000
4F   2.200
5G   3.000
SUBEND 
 
FITFUNCTIONS 
 1S  70.50
 2S  76.90
 2S  51.06
 3S  49.80
 3S  35.24
 4S  32.98
 4S  24.32
 4S  17.93
 5S  16.47
 5S  12.50
 5S   9.49
 6S   8.63
 6S   6.70
 6S   5.20
 6S   4.04
 7S   3.65
 7S   2.89
 7S   2.28
 7S   1.80
 2P  51.90
 3P  34.60
 4P  23.36
 5P  16.04
 5P   9.22
 6P   6.43
 6P   3.87
 7P   2.74
 3D  38.95
 4D  26.29
 5D  18.05
 5D  10.37
 6D   7.24
 6D   4.35
 7D   3.08
 4F  20.50
 5F  11.58
 5F   5.51
 6F   3.22
 5G  13.55
 5G   7.20
 5G   3.83
SUBEND 
 
END 
