# Supplementary material for: Two-Component GW Calculations: Cubic Scaling Implementation and Comparison of Vertex-Corrected and Partially Self-Consistent GW Variants
Source: J Chem Theory Comput. 2023 Aug 18;19(17):5958–76. doi: 10.1021/acs.jctc.3c00512 (PMC10501001; doi:10.1021/acs.jctc.3c00512)
Supplement: Supplementary file 1 — ct3c00512_si_001.zip [file ct3c00512_si_001.zip › si-files/basis_set_files/tz3p+/Zr]

Atomtype Zr
DIRAC Zr
10  0
1S
2S
2P
3S
3P
3D
4S
4P
4D  2
5S
SUBEND 
 
BASISFUNCTIONS 
        1S  249.000
        1S   62.000
        1S   39.300
        2S   46.000
        2S   16.600
        3S    8.600
        3S    6.050
        4S    4.550
        4S    3.000
        5S    2.050
        5S    1.300
        5S     .850
        2P   24.200
        2P   15.750
        3P    9.550
        3P    6.500
        4P    4.450
        4P    3.000
        4P    2.100
        3D   14.150
        3D    8.250
        3D    5.150
        4D    3.100
        4D    1.650
        4D     .900
        5P    1.300
        4F    4.000
        4F    2.000
        5G    3.000
SUBEND 
 
FITFUNCTIONS 
 1S    498.000
 1S    366.096
 1S    269.129
 1S    197.845
 1S    145.443
 1S    106.920
 1S     78.600
 1S  46.61
 2S  51.20
 2S  34.19
 3S  33.52
 3S  23.83
 4S  22.41
 4S  16.59
 5S  15.31
 5S  11.66
 6S  10.65
 6S   8.29
 7S   7.53
 7S   5.97
 8S   5.41
 8S   4.35
 8S   3.49
 9S   3.16
 9S   2.57
 9S   2.09
 9S   1.70
 2P  55.05
 3P  42.59
 4P  32.69
 5P  25.17
 6P  19.50
 6P  12.97
 7P  10.12
 7P   6.92
 8P   5.44
 8P   3.81
 9P   3.01
 9P   2.15
 3D  47.55
 4D  31.75
 5D  21.58
 6D  14.93
 6D   8.90
 7D   6.25
 7D   3.86
 8D   2.75
 8D   1.75
 4F  40.95
 5F  23.96
 6F  14.45
 6F   7.54
 7F   4.67
 7F   2.55
 5G  17.40
 6G   8.26
 7G   4.09
 7G   1.80
SUBEND 
 
END 
