# Supplementary material for: Two-Component GW Calculations: Cubic Scaling Implementation and Comparison of Vertex-Corrected and Partially Self-Consistent GW Variants
Source: J Chem Theory Comput. 2023 Aug 18;19(17):5958–76. doi: 10.1021/acs.jctc.3c00512 (PMC10501001; doi:10.1021/acs.jctc.3c00512)
Supplement: Supplementary file 1 — ct3c00512_si_001.zip [file ct3c00512_si_001.zip › si-files/basis_set_files/tz3p+/Sr]

Atomtype Sr
DIRAC Sr
 9  0
1S
2S
2P
3S
3P
3D
4S
4P
5S
SUBEND 
 
BASISFUNCTIONS 
        1S  227.000
        1S   56.800
        1S   37.100
        2S   43.900
        2S   15.600
        3S    8.050
        3S    5.600
        4S    4.000
        4S    2.600
        5S    1.150
        5S     .760
        2P   22.800
        2P   14.800
        3P    8.900
        3P    5.900
        4P    4.000
        4P    2.650
        4P    1.800
        3D    4.500   
        4D    2.000
        4D    1.000
        4F    2.000
SUBEND 
 
FITFUNCTIONS 
 1S    454.000
 1S    335.697
 1S    248.221
 1S    183.540
 1S    135.713
 1S    100.349
 1S     74.200
 1S  43.78
 2S  47.87
 2S  31.84
 3S  31.11
 3S  22.05
 4S  20.68
 4S  15.26
 5S  14.04
 5S  10.67
 6S   9.72
 6S   7.55
 7S   6.85
 7S   5.41
 8S   4.89
 8S   3.92
 8S   3.15
 9S   2.84
 9S   2.31
 9S   1.87
 9S   1.52
 2P  51.90
 3P  39.84
 4P  30.38
 5P  23.25
 6P  17.91
 6P  11.85
 7P   9.20
 7P   6.26
 8P   4.90
 8P   3.41
 9P   2.69
 9P   1.91
 3D  44.55
 4D  30.59
 5D  21.32
 6D  15.09
 6D   9.19
 7D   6.59
 7D   4.16
 8D   3.02
 8D   1.96
 4F  38.30
 5F  22.44
 6F  13.55
 6F   7.08
 7F   4.39
 7F   2.40
 5G  16.00
 6G   8.66
 7G   4.85
 7G   2.40
SUBEND 
 
END 
