# Supplementary material for: Two-Component GW Calculations: Cubic Scaling Implementation and Comparison of Vertex-Corrected and Partially Self-Consistent GW Variants
Source: J Chem Theory Comput. 2023 Aug 18;19(17):5958–76. doi: 10.1021/acs.jctc.3c00512 (PMC10501001; doi:10.1021/acs.jctc.3c00512)
Supplement: Supplementary file 1 — ct3c00512_si_001.zip [file ct3c00512_si_001.zip › si-files/basis_set_files/tz3p+/Sn]

Atomtype Sn
DIRAC Sn
11  0
1S
2S
2P
3S
3P
3D
4S
4P
4D
5S
5P  2
SUBEND 
 
BASISFUNCTIONS 
        1S  357.000
        1S   89.000
        1S   50.500
        2S   56.800
        2S   21.650
        3S   11.300
        3S    6.950
        4S    7.400
        4S    4.750
        5S    3.200
        5S    2.050
        5S    1.360
        2P   89.000
        2P   32.400
        2P   20.750
        3P   12.350
        3P    9.150
        4P    6.250
        4P    4.000
        5P    2.450
        5P    1.450
        5P     .880
        3D   19.900
        3D   12.000
        3D    8.100
        4D    5.800
        4D    3.550
        4D    2.200
        5D    1.450
4F   4.20
4F   2.10
4F   1.10
5G   3.10
SUBEND 
 
FITFUNCTIONS 
 1S    714.000
 1S    515.389
 1S    372.025
 1S    268.540
 1S    193.842
 1S    139.921
 1S    101.000
 1S  58.73
 2S  63.34
 2S  41.66
 3S  40.27
 3S  28.27
 4S  26.27
 4S  19.23
 5S  17.55
 5S  13.24
 6S  11.97
 6S   9.24
 7S   8.32
 7S   6.53
 8S   5.87
 8S   4.68
 8S   3.73
 9S   3.35
 9S   2.70
 9S   2.18
 9S   1.76
 2P  71.25
 3P  56.65
 4P  44.52
 5P  35.00
 5P  22.90
 6P  18.08
 6P  12.25
 7P   9.73
 7P   6.77
 8P   5.41
 8P   3.85
 9P   3.09
 9P   2.24
 3D  62.50
 4D  44.46
 5D  31.98
 6D  23.29
 6D  14.59
 7D  10.75
 7D   6.96
 8D   5.18
 8D   3.44
 9D   2.59
 9D   1.76
 4F  52.50
 5F  32.66
 6F  20.83
 7F  13.58
 7F   7.80
 8F   5.18
 8F   3.08
 5G  24.00
 6G  14.04
 7G   8.45
 8G   5.21
 8G   2.88
SUBEND 
 
END 
