# Supplementary material for: Two-Component GW Calculations: Cubic Scaling Implementation and Comparison of Vertex-Corrected and Partially Self-Consistent GW Variants
Source: J Chem Theory Comput. 2023 Aug 18;19(17):5958–76. doi: 10.1021/acs.jctc.3c00512 (PMC10501001; doi:10.1021/acs.jctc.3c00512)
Supplement: Supplementary file 1 — ct3c00512_si_001.zip [file ct3c00512_si_001.zip › si-files/basis_set_files/tz3p+/Ag]

Atomtype Ag
DIRAC Ag
10  0
1S
2S
2P
3S
3P
3D
4S
4P
4D
5S  1
SUBEND 
 
BASISFUNCTIONS 
        1S  310.000
        1S   78.300
        1S   47.000
        2S   54.150
        2S   20.100
        3S   10.450
        3S    6.850
        4S    6.350
        4S    4.050
        5S    2.600
        5S    1.550
        5S     .950
        2P   29.850
        2P   19.250
        3P   11.600
        3P    8.400
        4P    6.150
        4P    4.150
        4P    2.900
        3D   18.300
        3D   10.950
        3D    7.250
        4D    4.750
        4D    2.600
        4D    1.380
        5P    1.550
        4F    4.600
        4F    2.300
        5G    3.500 
SUBEND 
 
FITFUNCTIONS 
 1S    620.000
 1S    452.739
 1S    330.601
 1S    241.413
 1S    176.285
 1S    128.728
 1S     94.000
 1S  55.40
 2S  60.51
 2S  40.21
 3S  39.25
 3S  27.80
 4S  26.04
 4S  19.21
 5S  17.66
 5S  13.42
 6S  12.21
 6S   9.49
 7S   8.59
 7S   6.79
 8S   6.13
 8S   4.92
 8S   3.94
 9S   3.56
 9S   2.89
 9S   2.34
 9S   1.90
 2P  66.25
 3P  51.02
 4P  39.02
 5P  29.93
 6P  23.11
 6P  15.32
 7P  11.92
 7P   8.13
 8P   6.37
 8P   4.45
 9P   3.51
 9P   2.50
 3D  57.95
 4D  39.24
 5D  27.01
 6D  18.89
 6D  11.38
 7D   8.08
 7D   5.04
 8D   3.63
 8D   2.33
 4F  49.00
 5F  29.33
 6F  18.07
 6F   9.62
 7F   6.07
 7F   3.38
 5G  21.90
 6G  11.14
 7G   5.89
 7G   2.76
SUBEND 
 
END 
