# Supplementary material for: Two-Component GW Calculations: Cubic Scaling Implementation and Comparison of Vertex-Corrected and Partially Self-Consistent GW Variants
Source: J Chem Theory Comput. 2023 Aug 18;19(17):5958–76. doi: 10.1021/acs.jctc.3c00512 (PMC10501001; doi:10.1021/acs.jctc.3c00512)
Supplement: Supplementary file 1 — ct3c00512_si_001.zip [file ct3c00512_si_001.zip › si-files/basis_set_files/tz3p+/Kr]

Atomtype Kr
DIRAC Kr
 8  0
1S
2S
2P
3S
3P
3D
4S
4P
SUBEND 
 
BASISFUNCTIONS 
1S  43.60
1S  33.95
2S  14.35
2P  19.85
2P  13.50
3S   7.35
3S   5.00
3P   8.15
3P   5.30
3D  11.60
3D   6.55
3D   3.85
4S   3.90
4S   2.55
4S   1.75
4P   3.45
4P   2.10
4P   1.30
4D   2.80
4D   1.40
4F   5.60
4F   2.80
4F   1.45
5G   4.30
SUBEND 
 
FITFUNCTIONS 
 1S  87.20
 2S  98.11
 2S  66.80
 3S  66.71
 3S  48.21
 4S  46.05
 4S  34.59
 4S  25.98
 5S  24.30
 5S  18.76
 5S  14.48
 6S  13.39
 6S  10.55
 6S   8.32
 6S   6.56
 7S   6.03
 7S   4.83
 7S   3.87
 7S   3.10
 2P  63.45
 3P  40.93
 4P  26.86
 5P  17.98
 6P  12.26
 6P   7.21
 7P   5.00
 7P   3.05
 3D  50.15
 4D  32.30
 5D  21.26
 6D  14.27
 6D   8.27
 7D   5.65
 7D   3.40
 4F  22.03
 5F  11.94
 6F   6.72
 7F   3.90
 5G  11.46
 6G   6.32
 7G   3.60
SUBEND 
 
END 
