# Supplementary material for: Two-Component GW Calculations: Cubic Scaling Implementation and Comparison of Vertex-Corrected and Partially Self-Consistent GW Variants
Source: J Chem Theory Comput. 2023 Aug 18;19(17):5958–76. doi: 10.1021/acs.jctc.3c00512 (PMC10501001; doi:10.1021/acs.jctc.3c00512)
Supplement: Supplementary file 1 — ct3c00512_si_001.zip [file ct3c00512_si_001.zip › si-files/basis_set_files/tz3p+/Hg]

Atomtype Hg
DIRAC Hg
14  0
1S
2S
2P
3S
3P
3D
4S
4P
4D
4F
5S
5P
5D
6S
SUBEND 
 
BASISFUNCTIONS 
        1S  781.000
        1S  188.400
        1S   89.200
        2S  101.600
        2S   38.900
        3S   49.500
        3S   21.100
        4S   12.950
        4S    9.200
        5S    7.200
        5S    4.800
        6S    3.300
        6S    2.050
        6S    1.280
        2P  188.400
        2P   67.300
        2P   37.150
        3P   21.100
        3P   15.450
        4P   13.850
        4P    9.450
        5P    6.150
        5P    3.850
        3D   28.450
        3D   18.200
        4D   12.450
        4D    8.050
        5D    5.300
        5D    3.050
        5D    1.710
        4F   33.000 
        4F   16.600
        4F    9.250
        4F    5.200
        5G    7.000
SUBEND 
 
FITFUNCTIONS 
 1S   1562.000
 1S   1145.694
 1S    840.343
 1S    616.374
 1S    452.097
 1S    331.604
 1S    243.224
 1S    178.400
 1S 106.78
 2S 118.33
 2S  79.58
 3S  78.56
 3S  56.20
 4S  53.15
 4S  39.56
 5S  36.68
 5S  28.08
 6S  25.76
 6S  20.15
 7S  18.39
 7S  14.63
 8S  13.30
 8S  10.73
 9S   9.75
 9S   7.96
10S   7.22
10S   5.95
10S   4.91
11S   4.45
11S   3.70
11S   3.08
11S   2.56
 2P 126.35
 3P 105.55
 4P  86.55
 5P  70.67
 5P  47.96
 6P  39.20
 6P  27.45
 7P  22.50
 7P  16.15
 8P  13.29
 8P   9.74
 9P   8.05
 9P   5.99
10P   4.98
10P   3.76
 3D 107.40
 4D  77.96
 5D  57.09
 6D  42.26
 7D  31.61
 7D  20.76
 8D  15.68
 8D  10.57
 9D   8.06
 9D   5.55
10D   4.26
10D   2.99
 4F  98.45
 5F  61.39
 6F  39.25
 7F  25.63
 8F  17.06
 8F  10.16
 9F   6.87
 9F   4.21
 5G  46.40
 6G  30.07
 7G  19.89
 8G  13.40
 8G   8.07
 9G   5.52
 9G   3.42
SUBEND 
 
END 
