# Supplementary material for: Two-Component GW Calculations: Cubic Scaling Implementation and Comparison of Vertex-Corrected and Partially Self-Consistent GW Variants
Source: J Chem Theory Comput. 2023 Aug 18;19(17):5958–76. doi: 10.1021/acs.jctc.3c00512 (PMC10501001; doi:10.1021/acs.jctc.3c00512)
Supplement: Supplementary file 1 — ct3c00512_si_001.zip [file ct3c00512_si_001.zip › si-files/basis_set_files/tz3p+/Os]

Atomtype Os
DIRAC Os
14  0
1S
2S
2P
3S
3P
3D
4S
4P
4D
4F
5S
5P
5D  6
6S
SUBEND 
 
BASISFUNCTIONS 
        1S  713.000
        1S  173.500
        1S   83.400
        2S   93.400
        2S   36.350
        3S   46.400
        3S   19.650
        4S   12.000
        4S    8.500
        5S    6.400
        5S    4.250
        6S    3.000
        6S    1.900
        6S    1.210
        2P  173.500
        2P   61.850
        2P   34.900
        3P   19.850
        3P   14.700
        4P   12.750
        4P    8.600
        5P    5.500
        5P    3.400
        3D   26.650
        3D   17.000
        4D   11.500
        4D    7.200
        5D    4.550
        5D    2.550
        5D    1.400
        4F   29.000 
        4F   14.650
        4F    7.850
        4F    4.150
        5G    6.000
SUBEND 
 
FITFUNCTIONS 
 1S   1426.000
 1S   1049.512
 1S    772.424
 1S    568.491
 1S    418.400
 1S    307.936
 1S    226.636
 1S    166.800
 1S  99.92
 2S 110.83
 2S  74.59
 3S  73.68
 3S  52.74
 4S  49.90
 4S  37.16
 5S  34.47
 5S  26.40
 6S  24.23
 6S  18.97
 7S  17.31
 7S  13.78
 8S  12.53
 8S  10.12
 9S   9.19
 9S   7.50
10S   6.81
10S   5.62
10S   4.63
11S   4.21
11S   3.50
11S   2.91
11S   2.42
 2P 118.30
 3P  98.15
 4P  80.00
 5P  64.98
 5P  43.88
 6P  35.69
 6P  24.87
 7P  20.30
 7P  14.51
 8P  11.89
 8P   8.67
 9P   7.14
 9P   5.30
10P   4.38
10P   3.30
 3D 100.40
 4D  72.26
 5D  52.53
 6D  38.61
 7D  28.70
 7D  18.73
 8D  14.07
 8D   9.42
 9D   7.15
 9D   4.89
10D   3.74
10D   2.61
 4F  91.25
 5F  56.90
 6F  36.37
 7F  23.75
 8F  15.81
 8F   9.41
 9F   6.37
 9F   3.90
 5G  42.75
 6G  27.09
 7G  17.55
 8G  11.59
 8G   6.85
 9G   4.60
 9G   2.80
SUBEND 
 
END 
