# Supplementary material for: Two-Component GW Calculations: Cubic Scaling Implementation and Comparison of Vertex-Corrected and Partially Self-Consistent GW Variants
Source: J Chem Theory Comput. 2023 Aug 18;19(17):5958–76. doi: 10.1021/acs.jctc.3c00512 (PMC10501001; doi:10.1021/acs.jctc.3c00512)
Supplement: Supplementary file 1 — ct3c00512_si_001.zip [file ct3c00512_si_001.zip › si-files/basis_set_files/tz3p+/Cd]

Atomtype Cd
DIRAC Cd
10  0
1S
2S
2P
3S
3P
3D
4S
4P
4D
5S
SUBEND 
 
BASISFUNCTIONS 
        1S  333.000
        1S   82.900
        1S   48.200
        2S   56.050
        2S   20.600
        3S   10.700
        3S    6.650
        4S    6.800
        4S    4.300
        5S    2.800
        5S    1.700
        5S    1.070
        2P   30.700
        2P   19.750
        3P   11.750
        3P    8.600
        4P    6.450
        4P    4.350
        4P    3.050
        3D   18.600
        3D   11.200
        3D    7.500
        4D    5.100
        4D    2.900
        4D    1.630
        5P    1.700
        4F    4.600
        4F    2.300
        5G    3.600
SUBEND 
 
FITFUNCTIONS 
 1S    666.000
 1S    482.586
 1S    349.684
 1S    253.382
 1S    183.601
 1S    133.038
 1S     96.400
 1S  57.30
 2S  63.08
 2S  42.20
 3S  41.45
 3S  29.52
 4S  27.80
 4S  20.61
 5S  19.03
 5S  14.52
 6S  13.27
 6S  10.35
 7S   9.41
 7S   7.47
 8S   6.77
 8S   5.45
 8S   4.38
 9S   3.97
 9S   3.23
 9S   2.63
 9S   2.14
 2P  67.95
 3P  52.87
 4P  40.78
 5P  31.53
 6P  24.52
 6P  16.37
 7P  12.82
 7P   8.80
 8P   6.94
 8P   4.87
 9P   3.87
 9P   2.77
 3D  59.40
 4D  41.00
 5D  28.71
 6D  20.40
 6D  12.48
 7D   8.99
 7D   5.69
 8D   4.15
 8D   2.70
 4F  50.20
 5F  30.37
 6F  18.89
 6F  10.15
 7F   6.47
 7F   3.63
 5G  22.40
 6G  11.99
 7G   6.65
 7G   3.26
SUBEND 
 
END 
