# Supplementary material for: Two-Component GW Calculations: Cubic Scaling Implementation and Comparison of Vertex-Corrected and Partially Self-Consistent GW Variants
Source: J Chem Theory Comput. 2023 Aug 18;19(17):5958–76. doi: 10.1021/acs.jctc.3c00512 (PMC10501001; doi:10.1021/acs.jctc.3c00512)
Supplement: Supplementary file 1 — ct3c00512_si_001.zip [file ct3c00512_si_001.zip › si-files/basis_set_files/tz3p+/La]

Atomtype La
DIRAC La
14  0
1S
2S
2P
3S
3P
3D
4S
4P
4D
5S
5P
4F  0
5D  1
6S
SUBEND 
 
BASISFUNCTIONS 
        1S  439.000
        1S  109.400
        1S   58.700
        2S   66.000
        2S   25.350
        3S   13.500
        3S   10.500
        4S   10.200
        4S    6.450
        5S    4.200
        5S    2.750
        6S    1.950
        6S    1.250
        6S     .820
        2P  109.400
        2P   39.100
        2P   24.400
        3P   14.300
        3P   10.900
        4P    8.050
        4P    5.500
        5P    3.550
        5P    2.200
        3D   18.500
        3D   11.200
        4D    7.350
        4D    4.500
        5D    2.850
        5D    1.600
        5D     .910
        4F   18.000 
        4F    9.000
        4F    4.500
        4F    2.500
        4F    1.250
        5G   12.000
        5G    6.000
        5G    3.000
        6H    4.500 
SUBEND 
 
FITFUNCTIONS 
 1S    878.000
 1S    658.661
 1S    494.117
 1S    370.679
 1S    278.077
 1S    208.609
 1S    156.495
 1S    117.400
 1S  70.11
 2S  77.54
 2S  52.06
 3S  51.32
 3S  36.66
 4S  34.62
 4S  25.74
 5S  23.83
 5S  18.23
 6S  16.70
 6S  13.05
 7S  11.90
 7S   9.46
 8S   8.59
 8S   6.93
 9S   6.28
 9S   5.13
10S   4.65
10S   3.83
10S   3.15
11S   2.86
11S   2.38
11S   1.97
11S   1.64
 2P  83.10
 3P  68.43
 4P  55.42
 5P  44.75
 5P  30.05
 6P  24.32
 6P  16.86
 7P  13.70
 7P   9.74
 8P   7.95
 8P   5.77
 9P   4.73
 9P   3.50
10P   2.88
10P   2.16
 3D  69.90
 4D  50.01
 5D  36.15
 6D  26.45
 7D  19.57
 7D  12.72
 8D   9.51
 8D   6.34
 9D   4.79
 9D   3.27
10D   2.49
10D   1.73
 4F  62.30
 5F  38.07
 6F  23.89
 7F  15.34
 8F  10.05
 8F   5.89
 9F   3.93
 9F   2.37
 5G  28.00
 6G  15.72
 7G   9.10
 8G   5.41
 9G   3.30
 9G   1.82
SUBEND 
 
END 
