# Supplementary material for: Two-Component GW Calculations: Cubic Scaling Implementation and Comparison of Vertex-Corrected and Partially Self-Consistent GW Variants
Source: J Chem Theory Comput. 2023 Aug 18;19(17):5958–76. doi: 10.1021/acs.jctc.3c00512 (PMC10501001; doi:10.1021/acs.jctc.3c00512)
Supplement: Supplementary file 1 — ct3c00512_si_001.zip [file ct3c00512_si_001.zip › si-files/basis_set_files/tz3p+/Rb]

Atomtype Rb
DIRAC Rb
 9  0
1S
2S
2P
3S
3P
3D
4S
4P
5S  1
SUBEND 
 
BASISFUNCTIONS 
        1S  228.000
        1S   56.100
        1S   36.100
        2S   43.100
        2S   15.100
        3S    7.750
        3S    5.300
        4S    3.750
        4S    2.350
        5S    1.600
        5S     .950
        5S     .610
        2P   22.000
        2P   14.300
        3P    8.500
        3P    5.600
        4P    3.750
        4P    2.400
        4P    1.550
        3D   12.000
        3D    6.000
        4D    2.800
        4D    1.400
        4F    3.200
SUBEND 
 
FITFUNCTIONS 
 1S    456.000
 1S    335.398
 1S    246.692
 1S    181.448
 1S    133.459
 1S     98.162
 1S     72.200
 1S  41.86
 2S  45.03
 2S  29.56
 3S  28.52
 3S  19.98
 4S  18.54
 4S  13.55
 5S  12.35
 5S   9.30
 6S   8.40
 6S   6.47
 7S   5.82
 7S   4.57
 8S   4.10
 8S   3.26
 8S   2.60
 9S   2.33
 9S   1.88
 9S   1.51
 9S   1.22
 2P  50.40
 3P  37.82
 4P  28.28
 5P  21.26
 6P  16.12
 6P  10.50
 7P   8.03
 7P   5.39
 8P   4.16
 8P   2.86
 9P   2.22
 9P   1.56
 3D  43.10
 4D  28.85
 5D  19.65
 6D  13.62
 6D   8.13
 7D   5.72
 7D   3.54
 8D   2.53
 8D   1.61
 4F  37.10
 5F  21.02
 6F  12.31
 6F   6.24
 7F   3.76
 7F   2.00
 5G  15.30
 6G   7.89
 7G   4.22
 7G   2.00
SUBEND 
 
END 
