# Supplementary material for: Two-Component GW Calculations: Cubic Scaling Implementation and Comparison of Vertex-Corrected and Partially Self-Consistent GW Variants
Source: J Chem Theory Comput. 2023 Aug 18;19(17):5958–76. doi: 10.1021/acs.jctc.3c00512 (PMC10501001; doi:10.1021/acs.jctc.3c00512)
Supplement: Supplementary file 1 — ct3c00512_si_001.zip [file ct3c00512_si_001.zip › si-files/basis_set_files/tz3p+/Xe]

Atomtype Xe
DIRAC Xe
11  0
1S
2S
2P
3S
3P
3D
4S
4P
4D
5S
5P
SUBEND 
 
BASISFUNCTIONS 
        1S  397.000
        1S   99.300
        1S   55.100
        2S   62.700
        2S   23.700
        3S   12.550
        3S    9.000
        4S    8.950
        4S    5.700
        5S    4.000
        5S    2.650
        5S    1.800
        2P   99.300
        2P   36.100
        2P   22.850
        3P   13.450
        3P   10.150
        4P    7.250
        4P    4.850
        5P    3.300
        5P    2.050
        5P    1.290
        3D   22.350
        3D   13.550
        3D    9.300
        4D    7.000
        4D    4.600
        4D    3.100
        5D    2.000
4F   5.40
4F   2.70
4F   1.40
5G   3.70
SUBEND 
 
FITFUNCTIONS 
 1S    794.000
 1S    571.322
 1S    411.094
 1S    295.802
 1S    212.844
 1S    153.152
 1S    110.200
 1S  65.82
 2S  72.79
 2S  48.87
 3S  48.17
 3S  34.41
 4S  32.50
 4S  24.16
 5S  22.37
 5S  17.11
 6S  15.68
 6S  12.26
 7S  11.17
 7S   8.88
 8S   8.07
 8S   6.50
 8S   5.24
 9S   4.76
 9S   3.88
 9S   3.16
 9S   2.58
 2P  77.95
 3P  63.73
 4P  51.29
 5P  41.19
 5P  27.52
 6P  22.15
 6P  15.29
 7P  12.36
 7P   8.75
 8P   7.11
 8P   5.14
 9P   4.20
 9P   3.09
 3D  68.65
 4D  50.71
 5D  37.72
 6D  28.32
 6D  18.27
 7D  13.85
 7D   9.21
 8D   7.05
 8D   4.80
 9D   3.71
 9D   2.58
 4F  57.10
 5F  36.41
 6F  23.75
 7F  15.80
 7F   9.26
 8F   6.27
 8F   3.80
 5G  27.10
 6G  15.91
 7G   9.60
 8G   5.94
 8G   3.29
SUBEND 
 
END 
