# Supplementary material for: Two-Component GW Calculations: Cubic Scaling Implementation and Comparison of Vertex-Corrected and Partially Self-Consistent GW Variants
Source: J Chem Theory Comput. 2023 Aug 18;19(17):5958–76. doi: 10.1021/acs.jctc.3c00512 (PMC10501001; doi:10.1021/acs.jctc.3c00512)
Supplement: Supplementary file 1 — ct3c00512_si_001.zip [file ct3c00512_si_001.zip › si-files/basis_set_files/tz3p+/P]

Atomtype P
DIRAC P
 5  0
1S
2S
2P
3S
3P  3
SUBEND 
 
BASISFUNCTIONS 
1S  18.00
1S  13.35
2S   5.60
2S   4.05
2P   7.45
2P   4.10
3S   2.70
3S   1.85
3S   1.30
3P   2.30
3P   1.35
3P   0.85
3D   3.80
3D   1.90
4F   2.00
SUBEND 
 
FITFUNCTIONS 
 1S  36.00
 1S  21.45
 2S  23.67
 2S  15.86
 3S  15.60
 3S  11.13
 3S   7.94
 4S   7.49
 4S   5.56
 4S   4.13
 5S   3.81
 5S   2.91
 5S   2.23
 5S   1.70
 2P  25.45
 3P  18.49
 4P  13.44
 4P   7.81
 5P   5.73
 5P   3.51
 5P   2.15
 3D  19.35
 4D  13.23
 4D   7.25
 5D   5.04
 5D   2.93
 5D   1.70
 4F   5.00
 4F   3.00
 5G   3.75
SUBEND 
 
END 
