# Supplementary material for: Two-Component GW Calculations: Cubic Scaling Implementation and Comparison of Vertex-Corrected and Partially Self-Consistent GW Variants
Source: J Chem Theory Comput. 2023 Aug 18;19(17):5958–76. doi: 10.1021/acs.jctc.3c00512 (PMC10501001; doi:10.1021/acs.jctc.3c00512)
Supplement: Supplementary file 1 — ct3c00512_si_001.zip [file ct3c00512_si_001.zip › si-files/basis_set_files/qz6p+/Sb]

Atomtype Sb
DIRAC Sb
11  0
1S
2S
2P
3S
3P
3D
4S
4P
4D
5S
5P  3
SUBEND 
 
BASISFUNCTIONS 
        1S 2150.000
        1S  525.000
        1S  175.000
        1S   72.600
        1S   50.950
        2S   41.500
        2S   27.600
        2S   21.150
        3S   16.000
        3S   12.300
        3S    9.650
        4S    8.550
        4S    6.000
        4S    4.400
        5S    3.300
        5S    2.300
        5S    1.620
        5S    1.150
        2P  525.000
        2P  175.000
        2P   55.150
        2P   27.600
        2P   20.300
        3P   16.600
        3P   11.800
        3P    9.050
        4P    8.000
        4P    5.350
        4P    3.750
        5P    3.250
        5P    2.200
        5P    1.450
        5P     .950
        3D   70.000
        3D   35.000
        3D   20.850
        3D   12.550
        3D    8.500
        4D    6.900
        4D    4.900
        4D    3.400
        4D    2.300
4F   14.000
4F    7.600
4F    4.100
4F    2.400
4F    1.300  
5G   11.500
5G    4.800
5G    2.000
6H    6.500
SUBEND 
 
FITFUNCTIONS 
 1S   4300.000
 1S   3242.226
 1S   2444.658
 1S   1843.287
 1S   1389.850
 1S   1047.955
 1S    790.165
 1S    595.789
 1S    449.228
 1S    338.721
 1S    255.398
 1S    192.571
 1S    145.200
 1S  93.13
 2S 110.37
 2S  78.29
 3S  81.30
 3S  60.83
 3S  45.52
 4S  44.94
 4S  34.80
 4S  26.95
 5S  25.95
 5S  20.59
 5S  16.34
 6S  15.52
 6S  12.55
 6S  10.14
 7S   9.55
 7S   7.84
 7S   6.43
 8S   6.02
 8S   5.00
 8S   4.15
 8S   3.45
 9S   3.22
 9S   2.70
 9S   2.27
 9S   1.90
 2P 100.20
 2P  60.57
 3P  54.13
 3P  35.40
 4P  30.75
 5P  26.44
 6P  22.65
 6P  16.59
 7P  14.21
 7P  10.63
 8P   9.12
 8P   6.94
 8P   5.29
 9P   4.54
 9P   3.51
 9P   2.72
 9P   2.10
 3D  85.15
 3D  53.34
 4D  44.53
 5D  36.94
 5D  25.45
 6D  21.11
 6D  14.99
 7D  12.45
 7D   9.05
 7D   6.58
 8D   5.49
 8D   4.07
 8D   3.01
 9D   2.52
 9D   1.90
 4F  75.10
 5F  59.35
 5F  39.04
 6F  30.97
 6F  21.08
 7F  16.81
 7F  11.75
 7F   8.21
 8F   6.59
 8F   4.70
 8F   3.36
 8F   2.40
 5G  30.10
 5G  18.45
 6G  13.69
 6G   8.73
 7G   6.54
 7G   4.31
 8G   3.26
 8G   2.20
SUBEND 
 
END 
