# Supplementary material for: Two-Component GW Calculations: Cubic Scaling Implementation and Comparison of Vertex-Corrected and Partially Self-Consistent GW Variants
Source: J Chem Theory Comput. 2023 Aug 18;19(17):5958–76. doi: 10.1021/acs.jctc.3c00512 (PMC10501001; doi:10.1021/acs.jctc.3c00512)
Supplement: Supplementary file 1 — ct3c00512_si_001.zip [file ct3c00512_si_001.zip › si-files/basis_set_files/qz6p+/Se]

Atomtype Se
DIRAC Se
 8  0
1S
2S
2P
3S
3P
3D
4S
4P  4
SUBEND 
 
BASISFUNCTIONS 
        1S  500.000
        1S  130.000
        1S   45.550
        1S   32.700
        2S   29.250
        2S   15.150
        2S   12.050
        3S   11.200
        3S    6.950
        3S    5.000
        4S    3.950
        4S    3.000
        4S    2.100
        4S    1.500
        2P  105.000
        2P   34.450
        2P   17.350
        2P   12.300
        3P    9.350
        3P    6.300
        3P    4.400
        4P    3.950
        4P    2.550
        4P    1.600
        4P    1.020
        3D   34.450
        3D   17.300
        3D    9.100
        3D    5.150
        3D    3.050
4D    2.100
4D    1.050
4F   12.000
4F    6.000
4F    3.000
4F    1.500
4F    0.750
5G    9.000
5G    4.500
5G    1.300 
6H    6.000
SUBEND 
 
FITFUNCTIONS 
 1S 1000.0
 1S 766.29
 1S 587.19
 1S 449.96
 1S 344.80
 1S 264.21
 1S 202.46
 1S 155.14
 1S 118.89
 1S  91.10
 1S  58.02
 2S  68.27
 2S  48.16
 3S  49.75
 3S  37.05
 3S  27.59
 4S  27.12
 4S  20.92
 4S  16.13
 5S  15.47
 5S  12.23
 5S   9.67
 6S   9.15
 6S   7.37
 6S   5.94
 7S   5.58
 7S   4.56
 7S   3.73
 7S   3.05
 7S   2.49
 7S   2.04
 2P  62.90
 2P  40.02
 3P  37.51
 3P  25.61
 4P  23.17
 4P  16.55
 5P  14.76
 5P  10.89
 6P   9.64
 6P   7.29
 7P   6.43
 7P   4.96
 7P   3.82
 7P   2.94
 7P   2.27
 3D  54.65
 3D  34.25
 4D  28.60
 4D  18.94
 5D  15.72
 5D  10.83
 6D   8.99
 6D   6.38
 7D   5.30
 7D   3.86
 7D   2.81
 7D   2.04
 4F  48.05
 4F  30.16
 5F  23.79
 5F  15.61
 6F  12.36
 6F   8.40
 7F   6.69
 7F   4.66
 7F   3.25
 7F   2.27
 5G  19.85
 5G  12.61
 6G   9.68
 6G   6.38
 7G   4.93
 7G   3.35
 7G   2.27
SUBEND 
 
END 
