# Supplementary material for: Two-Component GW Calculations: Cubic Scaling Implementation and Comparison of Vertex-Corrected and Partially Self-Consistent GW Variants
Source: J Chem Theory Comput. 2023 Aug 18;19(17):5958–76. doi: 10.1021/acs.jctc.3c00512 (PMC10501001; doi:10.1021/acs.jctc.3c00512)
Supplement: Supplementary file 1 — ct3c00512_si_001.zip [file ct3c00512_si_001.zip › si-files/basis_set_files/qz6p+/Pb]

Atomtype Pb
DIRAC Pb
15  0
1S
2S
2P
3S
3P
3D
4S
4P
4D
4F
5S
5P
5D
6S
6P  2
SUBEND 
 
BASISFUNCTIONS 
        1S 10500.00
        1S 2350.000
        1S  745.000
        1S  285.000
        1S  133.000
        1S   89.750
        2S   77.800
        2S   45.000
        2S   37.700
        3S   32.000
        3S   24.200
        3S   19.400
        4S   17.800
        4S   12.900
        4S    9.950
        5S    7.800
        5S    5.700
        5S    4.300
        6S    3.350
        6S    2.350
        6S    1.700
        6S    1.250
        2P 2350.000
        2P  630.000
        2P  200.000
        2P   83.300
        2P   46.300
        2P   35.800
        3P   39.500
        3P   22.900
        3P   18.000
        4P   18.000
        4P   11.950
        4P    8.950
        5P    7.050
        5P    5.000
        5P    3.600
        6P    2.550
        6P    1.650
        6P    1.100
        3D  630.000
        3D  200.000
        3D   69.250
        3D   32.350
        3D   21.750
        4D   15.450
        4D    7.450
        5D    5.000
        5D    2.850
        5D    1.950
        4F   70.000
        4F   32.000
        4F   15.000
        4F    7.500
        4F    3.000
        4F    1.500
        5G    8.000
        5G    4.000
        5G    2.000
        6H    8.500
SUBEND 
 
FITFUNCTIONS 
 1S  21000.000
 1S  15982.168
 1S  12163.319
 1S   9256.962
 1S   7045.063
 1S   5361.685
 1S   4080.540
 1S   3105.518
 1S   2363.472
 1S   1798.734
 1S   1368.936
 1S   1041.837
 1S    792.896
 1S    603.438
 1S    459.250
 1S    349.515
 1S    266.000
 1S    170.517
 2S    201.951
 2S    143.187
 3S    148.633
 3S    111.170
 3S     83.149
 4S     82.059
 4S     63.523
 4S     49.175
 5S     47.337
 5S     37.553
 5S     29.792
 6S     28.283
 6S     22.858
 6S     18.474
 7S     17.394
 7S     14.266
 7S     11.701
 8S     10.960
 8S      9.098
 8S      7.553
 8S      6.270
 9S      5.854
 9S      4.909
 9S      4.116
 9S      3.452
 9S      2.894
 9S      2.427
 9S      2.035
 9S      1.707
 9S      1.431
 9S      1.200
 2P    179.300
 2P    114.335
 3P    107.384
 4P     97.345
 4P     69.653
 5P     62.184
 5P     45.945
 6P     40.732
 6P     30.836
 7P     27.254
 7P     21.034
 8P     18.572
 8P     14.562
 8P     11.417
 9P     10.082
 9P      8.010
 9P      6.364
 9P      5.056
 9P      4.016
 9P      3.191
 9P      2.535
 9P      2.014
 9P      1.600
 3D    154.750
 3D     96.556
 4D     80.298
 5D     66.392
 6D     54.887
 6D     38.857
 7D     32.195
 7D     23.345
 8D     19.405
 8D     14.349
 8D     10.610
 9D      8.852
 9D      6.654
 9D      5.001
 9D      3.759
 9D      2.826
 9D      2.124
 9D      1.596
 9D      1.200
 4F    146.750
 5F    116.839
 6F     93.325
 6F     63.916
 7F     51.299
 7F     36.069
 8F     29.104
 8F     20.907
 8F     15.019
 9F     12.184
 9F      8.911
 9F      6.518
 9F      4.767
 9F      3.487
 9F      2.550
 5G     60.050
 6G     45.606
 6G     29.751
 7G     22.790
 7G     15.315
 8G     11.831
 8G      8.146
 9G      6.342
 9G      4.456
 9G      3.131
 9G      2.200
SUBEND 
 
END 
