# Supplementary material for: Two-Component GW Calculations: Cubic Scaling Implementation and Comparison of Vertex-Corrected and Partially Self-Consistent GW Variants
Source: J Chem Theory Comput. 2023 Aug 18;19(17):5958–76. doi: 10.1021/acs.jctc.3c00512 (PMC10501001; doi:10.1021/acs.jctc.3c00512)
Supplement: Supplementary file 1 — ct3c00512_si_001.zip [file ct3c00512_si_001.zip › si-files/basis_set_files/qz6p+/Ga]

Atomtype Ga
DIRAC Ga
 8  0
1S
2S
2P
3S
3P
3D
4S
4P  1
SUBEND 
 
BASISFUNCTIONS 
        1S  440.000
        1S  115.000
        1S   40.400
        1S   29.550
        2S   26.700
        2S   13.600
        2S   10.750
        3S   12.150
        3S    6.050
        3S    4.250
        4S    3.650
        4S    2.400
        4S    1.600
        4S    1.110
        2P   90.000
        2P   29.100
        2P   15.400
        2P   10.950
        3P    8.500
        3P    5.550
        3P    3.650
        4P    2.950
        4P    1.750
        4P    1.050
        4P     .650
        3D   29.100
        3D   12.400
        3D    6.850
        3D    3.650
        3D    1.950
4D    1.300
4D     .650
4F   12.000
4F    6.000
4F    3.000
4F    1.500
4F    0.750
5G    9.000
5G    4.500
5G    1.300 
6H    6.000
SUBEND 
 
FITFUNCTIONS 
 1S 880.00
 1S 674.92
 1S 517.63
 1S 397.00
 1S 304.48
 1S 233.52
 1S 179.10
 1S 137.36
 1S 105.35
 1S  80.80
 1S  50.09
 2S  57.41
 2S  39.66
 3S  40.17
 3S  29.40
 3S  21.51
 4S  20.79
 4S  15.79
 4S  11.99
 5S  11.33
 5S   8.84
 5S   6.89
 6S   6.43
 6S   5.12
 6S   4.07
 7S   3.77
 7S   3.05
 7S   2.46
 7S   1.99
 7S   1.61
 7S   1.30
 2P  55.80
 2P  34.79
 3P  32.00
 3P  21.48
 4P  19.12
 4P  13.46
 5P  11.82
 5P   8.61
 6P   7.52
 6P   5.61
 7P   4.90
 7P   3.73
 7P   2.84
 7P   2.17
 7P   1.65
 3D  47.25
 3D  28.58
 4D  23.10
 4D  14.83
 5D  11.95
 5D   8.01
 6D   6.47
 6D   4.48
 7D   3.63
 7D   2.58
 7D   1.83
 7D   1.30
 4F  42.40
 4F  25.95
 5F  19.98
 5F  12.82
 6F   9.93
 6F   6.60
 7F   5.15
 7F   3.53
 7F   2.41
 7F   1.65
 5G  17.40
 5G  10.68
 6G   7.93
 6G   5.07
 7G   3.80
 7G   2.50
 7G   1.65
SUBEND 
 
END 
