# Supplementary material for: Two-Component GW Calculations: Cubic Scaling Implementation and Comparison of Vertex-Corrected and Partially Self-Consistent GW Variants
Source: J Chem Theory Comput. 2023 Aug 18;19(17):5958–76. doi: 10.1021/acs.jctc.3c00512 (PMC10501001; doi:10.1021/acs.jctc.3c00512)
Supplement: Supplementary file 1 — ct3c00512_si_001.zip [file ct3c00512_si_001.zip › si-files/basis_set_files/qz6p+/Be]

Atomtype Be
DIRAC Be
 2  0
1S
2S
SUBEND 
 
BASISFUNCTIONS 
        1S    7.250
        1S    4.200
        1S    3.000
        2S    3.700
        2S    1.350
        2S     .950
        2S     .710
2P   6.000
2P   3.000
2P   1.500
2P   0.750
3D   4.800
3D   2.400
3D   1.200
4F   4.000
4F   2.000
5G   2.500
SUBEND 
 
FITFUNCTIONS 
 1S  14.50
 1S  11.04
 1S   8.40
 1S   5.67
 2S   7.08
 2S   5.22
 2S   3.85
 2S   2.84
 3S   3.07
 3S   2.37
 3S   1.84
 3S   1.42
 2P   5.70
 2P   3.93
 2P   2.71
 3P   2.74
 3P   2.00
 3P   1.46
 3D   6.60
 3D   4.46
 3D   3.01
 4D   2.70
 4D   1.91
 4F   8.20
 4F   5.26
 4F   3.37
 5F   2.71
 5G   5.50
 5G   3.63
 5G   2.40
SUBEND 
 
END 
