# Supplementary material for: Two-Component GW Calculations: Cubic Scaling Implementation and Comparison of Vertex-Corrected and Partially Self-Consistent GW Variants
Source: J Chem Theory Comput. 2023 Aug 18;19(17):5958–76. doi: 10.1021/acs.jctc.3c00512 (PMC10501001; doi:10.1021/acs.jctc.3c00512)
Supplement: Supplementary file 1 — ct3c00512_si_001.zip [file ct3c00512_si_001.zip › si-files/basis_set_files/qz6p+/Al]

Atomtype Al
DIRAC Al
 5  0
1S
2S
2P
3S
3P  1
SUBEND 
 
BASISFUNCTIONS 
        1S   34.300
        1S   15.150
        1S   11.400
        2S   13.000
        2S    4.900
        2S    3.350
        3S    3.250
        3S    1.950
        3S    1.350
        3S     .950
        2P    8.350
        2P    4.700
        2P    2.900
        3P    2.400
        3P    1.500
        3P     .900
        3P     .570
3D    4.000
3D    2.000
3D    1.000
4F    2.500
4F    1.250
5G    2.300
SUBEND 
 
FITFUNCTIONS 
 1S  68.60
 1S  52.24
 1S  39.79
 1S  30.30
 1S  18.70
 2S  21.33
 2S  14.69
 3S  14.82
 3S  10.82
 3S   7.89
 4S   7.61
 4S   5.76
 4S   4.36
 4S   3.30
 5S   3.11
 5S   2.42
 5S   1.88
 5S   1.47
 5S   1.14
 2P  19.85
 2P  12.26
 3P  11.18
 3P   7.45
 4P   6.58
 4P   4.60
 5P   4.02
 5P   2.91
 5P   2.10
 5P   1.52
 3D  17.15
 3D  10.78
 4D   9.03
 4D   6.00
 5D   5.00
 5D   3.45
 5D   2.39
 5D   1.65
 5D   1.14
 4F  17.65
 4F  11.34
 4F   7.28
 5F   5.87
 5F   3.93
 6F   3.18
 6F   2.20
 5G   7.20
 5G   4.27
 5G   2.53
 6G   1.82
SUBEND 
 
END 
