# Supplementary material for: Two-Component GW Calculations: Cubic Scaling Implementation and Comparison of Vertex-Corrected and Partially Self-Consistent GW Variants
Source: J Chem Theory Comput. 2023 Aug 18;19(17):5958–76. doi: 10.1021/acs.jctc.3c00512 (PMC10501001; doi:10.1021/acs.jctc.3c00512)
Supplement: Supplementary file 1 — ct3c00512_si_001.zip [file ct3c00512_si_001.zip › si-files/basis_set_files/qz6p+/Mg]

Atomtype Mg
DIRAC Mg
 4  0
1S
2S
2P
3S
SUBEND 
 
BASISFUNCTIONS 
        1S   27.800
        1S   13.700
        1S   10.400
        2S   11.850
        2S    4.450
        2S    2.950
        3S    2.750
        3S    1.650
        3S    1.100
        3S     .750
        2P    7.300
        2P    4.050
        2P    2.400
3P    3.600
3P    1.800
3P     .900
3D    3.600
3D    1.800
3D     .900
4F    2.400
4F    1.200
5G    2.000
SUBEND 
 
FITFUNCTIONS 
 1S  55.60
 1S  43.92
 1S  34.69
 1S  27.40
 1S  17.57
 2S  20.82
 2S  14.76
 3S  15.33
 3S  11.47
 3S   8.58
 4S   8.47
 4S   6.56
 4S   5.08
 4S   3.93
 5S   3.78
 5S   3.00
 5S   2.38
 5S   1.89
 5S   1.50
 2P  17.75
 2P  11.27
 3P  10.55
 3P   7.19
 4P   6.50
 4P   4.63
 5P   4.12
 5P   3.04
 5P   2.24
 5P   1.65
 3D  15.50
 3D   9.91
 4D   8.44
 4D   5.69
 5D   4.80
 5D   3.36
 5D   2.36
 5D   1.65
 4F  16.10
 4F  10.29
 4F   6.58
 5F   5.27
 5F   3.52
 6F   2.83
 6F   1.95
 5G   6.45
 5G   4.17
 5G   2.69
 6G   2.10
SUBEND 
 
END 
