# Supplementary material for: Two-Component GW Calculations: Cubic Scaling Implementation and Comparison of Vertex-Corrected and Partially Self-Consistent GW Variants
Source: J Chem Theory Comput. 2023 Aug 18;19(17):5958–76. doi: 10.1021/acs.jctc.3c00512 (PMC10501001; doi:10.1021/acs.jctc.3c00512)
Supplement: Supplementary file 1 — ct3c00512_si_001.zip [file ct3c00512_si_001.zip › si-files/basis_set_files/qz6p+/Na]

Atomtype Na
DIRAC Na
 4  0
1S
2S
2P
3S  1
SUBEND 
 
BASISFUNCTIONS 
        1S   23.600
        1S   12.450
        1S    9.450
        2S    3.950
        2S    2.500
        3S    1.250
        3S     .800
        3S     .550
        2P    6.300
        2P    3.400
        2P    1.900
3P    1.500
3P     .750
3D    3.000
3D    1.500
3D     .750
4F    2.000
4F    1.000
5G    1.700
SUBEND 
 
FITFUNCTIONS 
 1S  47.20
 1S  38.14
 1S  30.82
 1S  24.90
 1S  15.62
 2S  18.11
 2S  12.63
 3S  12.90
 3S   9.51
 3S   7.02
 4S   6.83
 4S   5.22
 4S   3.99
 4S   3.05
 5S   2.90
 5S   2.28
 5S   1.79
 5S   1.40
 5S   1.10
 2P  15.85
 2P   9.89
 3P   9.10
 3P   6.11
 4P   5.44
 4P   3.83
 5P   3.37
 5P   2.45
 5P   1.79
 5P   1.30
 3D  13.95
 3D   8.73
 4D   7.27
 4D   4.81
 5D   3.99
 5D   2.74
 5D   1.89
 5D   1.30
 4F  14.45
 4F   9.03
 4F   5.65
 5F   4.44
 5F   2.90
 6F   2.29
 6F   1.55
 5G   5.40
 5G   3.48
 5G   2.25
 6G   1.75
SUBEND 
 
END 
