# Supplementary material for: Two-Component GW Calculations: Cubic Scaling Implementation and Comparison of Vertex-Corrected and Partially Self-Consistent GW Variants
Source: J Chem Theory Comput. 2023 Aug 18;19(17):5958–76. doi: 10.1021/acs.jctc.3c00512 (PMC10501001; doi:10.1021/acs.jctc.3c00512)
Supplement: Supplementary file 1 — ct3c00512_si_001.zip [file ct3c00512_si_001.zip › si-files/basis_set_files/qz6p+/In]

Atomtype In
DIRAC In
11  0
1S
2S
2P
3S
3P
3D
4S
4P
4D
5S
5P  1
SUBEND 
 
BASISFUNCTIONS 
        1S 2050.000
        1S  500.000
        1S  165.000
        1S   68.800
        1S   48.700
        2S   42.650
        2S   23.500
        2S   19.300
        3S   15.000
        3S   11.250
        3S    8.900
        4S    8.250
        4S    5.550
        4S    4.000
        5S    3.250
        5S    2.300
        5S    1.600
        5S    1.130
        2P  500.000
        2P  165.000
        2P   51.600
        2P   26.250
        2P   19.300
        3P   17.150
        3P   11.400
        3P    8.600
        4P    8.000
        4P    5.100
        4P    3.450
        5P    3.850
        5P    2.100
        5P    1.200
        5P     .730
        3D   51.600
        3D   29.000
        3D   19.650
        3D   11.800
        3D    7.900
        4D    6.650
        4D    4.450
        4D    2.850
        4D    1.810
        4F   80.000
        4F   35.000
        4F   17.000
        4F    8.000
        4F    4.000
        4F    2.000
        5G    8.500
        5G    4.300
        5G    2.150
        6H    8.500
SUBEND 
 
FITFUNCTIONS 
 1S   4100.000
 1S   3089.845
 1S   2328.572
 1S   1754.860
 1S   1322.499
 1S    996.663
 1S    751.106
 1S    566.049
 1S    426.586
 1S    321.484
 1S    242.277
 1S    182.585
 1S    137.600
 1S  86.97
 2S 101.57
 2S  71.23
 3S  73.17
 3S  54.23
 3S  40.19
 4S  39.31
 4S  30.19
 4S  23.18
 5S  22.14
 5S  17.44
 5S  13.73
 6S  12.94
 6S  10.39
 6S   8.34
 7S   7.80
 7S   6.36
 7S   5.18
 8S   4.83
 8S   3.98
 8S   3.29
 8S   2.71
 9S   2.52
 9S   2.10
 9S   1.75
 9S   1.46
 2P  95.05
 2P  57.07
 3P  50.70
 3P  32.97
 4P  28.49
 5P  24.38
 6P  20.80
 6P  15.17
 7P  12.94
 7P   9.65
 8P   8.24
 8P   6.26
 8P   4.75
 9P   4.07
 9P   3.13
 9P   2.41
 9P   1.86
 3D  80.60
 3D  49.48
 4D  40.52
 5D  33.05
 5D  22.41
 6D  18.30
 6D  12.80
 7D  10.49
 7D   7.52
 7D   5.39
 8D   4.43
 8D   3.25
 8D   2.37
 9D   1.96
 9D   1.46
 4F  71.30
 5F  56.61
 5F  37.41
 6F  29.80
 6F  20.36
 7F  16.31
 7F  11.44
 7F   8.02
 8F   6.46
 8F   4.63
 8F   3.32
 8F   2.38
 5G  28.75
 5G  17.46
 6G  12.83
 6G   8.11
 7G   6.03
 7G   3.94
 8G   2.96
 8G   1.98
SUBEND 
 
END 
