# Supplementary material for: Two-Component GW Calculations: Cubic Scaling Implementation and Comparison of Vertex-Corrected and Partially Self-Consistent GW Variants
Source: J Chem Theory Comput. 2023 Aug 18;19(17):5958–76. doi: 10.1021/acs.jctc.3c00512 (PMC10501001; doi:10.1021/acs.jctc.3c00512)
Supplement: Supplementary file 1 — ct3c00512_si_001.zip [file ct3c00512_si_001.zip › si-files/basis_set_files/qz6p+/Cu]

Atomtype Cu
DIRAC Cu
 7  0
1S
2S
2P
3S
3P
4S  1
3D
SUBEND 
 
BASISFUNCTIONS 
        1S  400.000
        1S   95.000
        1S   35.850
        1S   27.300
        2S   23.950
        2S   12.800
        2S   10.050
        3S    7.650
        3S    5.200
        3S    3.700
        4S    2.800
        4S    1.800
        4S    1.150
        4S     .790
        2P   24.600
        2P   13.850
        2P    9.950
        3P    6.950
        3P    4.550
        3P    3.050
4P    2.000
4P    1.000
3D   22.00
        3D   11.100
        3D    6.250
        3D    3.400
        3D    1.800
        3D     .970
4F    4.000
4F    2.000
4F    1.000
5G    2.300
5G    1.300
6H    2.000
SUBEND 
 
FITFUNCTIONS 
 1S 800.00
 1S 611.92
 1S 468.05
 1S 358.01
 1S 273.84
 1S 209.46
 1S 160.22
 1S 122.55
 1S  93.74
 1S  71.70
 1S  44.01
 2S  49.97
 2S  34.26
 3S  34.45
 3S  25.05
 3S  18.22
 4S  17.50
 4S  13.21
 4S   9.98
 5S   9.38
 5S   7.28
 5S   5.64
 6S   5.24
 6S   4.15
 6S   3.29
 7S   3.03
 7S   2.44
 7S   1.96
 7S   1.58
 2P  49.70
 2P  30.74
 3P  28.06
 3P  18.70
 4P  16.55
 4P  11.58
 5P  10.11
 5P   7.32
 6P   6.36
 6P   4.73
 7P   4.10
 7P   3.11
 7P   2.36
 7P   1.79
 3D  39.25
 3D  24.57
 4D  20.50
 4D  13.57
 5D  11.25
 5D   7.75
 6D   6.42
 6D   4.56
 7D   3.79
 7D   2.75
 7D   2.00
 4F  37.85
 4F  22.55
 5F  16.93
 5F  10.60
 6F   8.03
 6F   5.22
 7F   3.99
 7F   2.67
 7F   1.79
 5G  15.85
 5G   9.45
 6G   6.83
 6G   4.25
 7G   3.11
 7G   2.00
SUBEND 
 
END 
