# Supplementary material for: Two-Component GW Calculations: Cubic Scaling Implementation and Comparison of Vertex-Corrected and Partially Self-Consistent GW Variants
Source: J Chem Theory Comput. 2023 Aug 18;19(17):5958–76. doi: 10.1021/acs.jctc.3c00512 (PMC10501001; doi:10.1021/acs.jctc.3c00512)
Supplement: Supplementary file 1 — ct3c00512_si_001.zip [file ct3c00512_si_001.zip › si-files/basis_set_files/qz6p+/Ca]

Atomtype Ca
DIRAC Ca
 6  0
1S
2S
2P
3S
3P
4S
SUBEND 
 
BASISFUNCTIONS 
        1S   89.000
        1S   24.850
        1S   18.350
        2S   16.550
        2S    8.450
        2S    6.400
        3S    4.800
        3S    3.350
        3S    2.350
        4S    2.600
        4S    1.500
        4S    1.000
        4S     .690
        2P   15.350
        2P    8.900
        2P    6.050
        3P    4.350
        3P    2.900
        3P    1.900
4P    1.800
4P    0.900
3D    7.200
3D    3.600
3D    1.800
3D    0.900
4F    3.600
4F    1.800
5G    2.000
SUBEND 
 
FITFUNCTIONS 
 1S 178.00
 1S 129.39
 1S  94.06
 1S  68.37
 1S  49.70
 1S  31.13
 2S  36.05
 2S  25.11
 3S  25.63
 3S  18.88
 3S  13.91
 4S  13.54
 4S  10.34
 4S   7.90
 5S   7.51
 5S   5.89
 5S   4.62
 6S   4.33
 6S   3.46
 6S   2.77
 7S   2.58
 7S   2.09
 7S   1.70
 7S   1.38
 2P  33.75
 2P  21.49
 3P  20.15
 3P  13.77
 4P  12.46
 4P   8.91
 5P   7.94
 5P   5.86
 6P   5.19
 6P   3.93
 7P   3.47
 7P   2.67
 7P   2.06
 7P   1.59
 3D  26.65
 3D  17.28
 4D  14.90
 4D  10.18
 5D   8.69
 5D   6.15
 6D   5.24
 6D   3.82
 7D   3.25
 7D   2.42
 7D   1.80
 4F  26.65
 4F  16.42
 5F  12.73
 5F   8.22
 6F   6.40
 6F   4.28
 7F   3.36
 7F   2.31
 7F   1.59
 5G  10.70
 5G   6.79
 6G   5.21
 6G   3.43
 7G   2.65
 7G   1.80
SUBEND 
 
END 
