# Supplementary material for: Two-Component GW Calculations: Cubic Scaling Implementation and Comparison of Vertex-Corrected and Partially Self-Consistent GW Variants
Source: J Chem Theory Comput. 2023 Aug 18;19(17):5958–76. doi: 10.1021/acs.jctc.3c00512 (PMC10501001; doi:10.1021/acs.jctc.3c00512)
Supplement: Supplementary file 1 — ct3c00512_si_001.zip [file ct3c00512_si_001.zip › si-files/basis_set_files/qz6p+/Cs]

Atomtype Cs
DIRAC Cs
12  0
1S
2S
2P
3S
3P
3D
4S
4P
4D
5S
5P
6S  1
SUBEND 
 
BASISFUNCTIONS 
        1S 2350.000
        1S  550.000
        1S  185.000
        1S   78.650
        1S   55.450
        2S   47.700
        2S   27.150
        2S   22.400
        3S   17.400
        3S   13.500
        3S   10.800
        4S    9.350
        4S    6.750
        4S    5.100
        5S    3.800
        5S    2.650
        5S    1.900
        6S    1.650
        6S    1.200
        6S     .850
        6S     .580
        2P  250.000
        2P   61.300
        2P   30.150
        3P   15.100
        3P   11.750
        3P    9.400
        4P    8.000
        4P    5.850
        4P    4.400
        5P    2.850
        5P    1.400
        3D   61.300
        3D   33.000
        3D   13.900
        4D    8.200
        4D    4.250
        4D    3.100
4D    2.000
4F    4.000
4F    2.000
5G    4.000
SUBEND 
 
FITFUNCTIONS 
 1S   4700.000
 1S   3541.200
 1S   2668.106
 1S   2010.275
 1S   1514.636
 1S   1141.197
 1S    859.831
 1S    647.837
 1S    488.111
 1S    367.766
 1S    277.092
 1S    208.774
 1S    157.300
 1S    100.778
 2S    119.287
 2S     84.539
 3S     87.717
 3S     65.583
 3S     49.034
 4S     48.373
 4S     37.435
 4S     28.969
 5S     27.877
 5S     22.109
 5S     17.534
 6S     16.642
 6S     13.446
 6S     10.864
 7S     10.226
 7S      8.385
 7S      6.876
 8S      6.439
 8S      5.344
 8S      4.435
 8S      3.681
 9S      3.436
 9S      2.880
 9S      2.415
 9S      2.024
 9S      1.697
 9S      1.423
 9S      1.193
 9S      1.000
 2P    108.800
 2P     68.782
 3P     64.084
 4P     57.696
 4P     41.020
 5P     36.399
 5P     26.738
 6P     23.573
 6P     17.752
 7P     15.609
 7P     11.988
 8P     10.534
 8P      8.221
 9P      7.227
 9P      5.717
 9P      4.522
 9P      3.577
 9P      2.829
 9P      2.238
 9P      1.770
 9P      1.400
 3D     92.550
 3D     58.611
 4D     49.423
 5D     41.373
 6D     34.591
 6D     24.755
 7D     20.726
 7D     15.181
 8D     12.742
 8D      9.512
 8D      7.100
 9D      5.978
 9D      4.534
 9D      3.439
 9D      2.608
 9D      1.978
 9D      1.500
 4F     82.650
 5F     65.482
 6F     52.070
 6F     35.508
 7F     28.381
 7F     19.875
 8F     15.975
 8F     11.433
 9F      9.241
 9F      6.735
 9F      4.908
 9F      3.577
 9F      2.607
 9F      1.900
 5G     34.150
 6G     25.086
 6G     15.847
 7G     11.771
 7G      7.677
 8G      5.762
 8G      3.857
 9G      2.923
 9G      2.000
SUBEND 
 
END 
