# Supplementary material for: Two-Component GW Calculations: Cubic Scaling Implementation and Comparison of Vertex-Corrected and Partially Self-Consistent GW Variants
Source: J Chem Theory Comput. 2023 Aug 18;19(17):5958–76. doi: 10.1021/acs.jctc.3c00512 (PMC10501001; doi:10.1021/acs.jctc.3c00512)
Supplement: Supplementary file 1 — ct3c00512_si_001.zip [file ct3c00512_si_001.zip › si-files/basis_set_files/qz6p+/Te]

Atomtype Te
DIRAC Te
11  0
1S
2S
2P
3S
3P
3D
4S
4P
4D
5S
5P  4
SUBEND 
 
BASISFUNCTIONS 
        1S 2200.000
        1S  540.000
        1S  180.000
        1S   74.600
        1S   52.100
        2S   45.500
        2S   25.300
        2S   20.800
        3S   17.000
        3S   12.500
        3S    9.850
        4S    8.500
        4S    6.000
        4S    4.450
        5S    3.400
        5S    2.300
        5S    1.600
5S     1.000
        2P  540.000
        2P  180.000
        2P   55.000
        2P   28.000
        2P   20.700
        3P   15.650
        3P   11.750
        3P    9.150
        4P    8.000
        4P    5.500
        4P    3.950
        5P    3.250
        5P    2.200
        5P    1.450
        5P    0.980
        3D   55.000
        3D   31.000
        3D   20.900
        3D   12.700
        3D    8.700
        4D    7.250
        4D    5.050
        4D    3.600
        4D    2.500
4F   15.000
4F    8.100
4F    4.400
4F    2.600
4F    1.400  
5G   12.000
5G    5.200
5G    2.200
6H    7.000
SUBEND 
 
FITFUNCTIONS 
 1S   4400.000
 1S   3318.784
 1S   2503.257
 1S   1888.129
 1S   1424.158
 1S   1074.198
 1S    810.235
 1S    611.135
 1S    460.960
 1S    347.688
 1S    262.250
 1S    197.807
 1S    149.200
 1S  95.73
 2S 113.47
 2S  80.51
 3S  83.62
 3S  62.58
 3S  46.83
 4S  46.24
 4S  35.82
 4S  27.74
 5S  26.72
 5S  21.20
 5S  16.83
 6S  15.98
 6S  12.92
 6S  10.45
 7S   9.84
 7S   8.08
 7S   6.63
 8S   6.21
 8S   5.16
 8S   4.28
 8S   3.56
 9S   3.32
 9S   2.79
 9S   2.34
 9S   1.96
 2P 102.60
 2P  61.52
 3P  54.59
 3P  35.45
 4P  30.61
 5P  26.17
 6P  22.30
 6P  16.26
 7P  13.86
 7P  10.32
 8P   8.81
 8P   6.68
 8P   5.07
 9P   4.34
 9P   3.34
 9P   2.57
 9P   1.98
 3D  87.30
 3D  54.72
 4D  45.71
 5D  37.94
 5D  26.15
 6D  21.70
 6D  15.41
 7D  12.81
 7D   9.32
 7D   6.78
 8D   5.65
 8D   4.19
 8D   3.11
 9D   2.60
 9D   1.96
 4F  77.10
 5F  60.34
 5F  39.32
 6F  30.92
 6F  20.86
 7F  16.50
 7F  11.44
 7F   7.93
 8F   6.31
 8F   4.48
 8F   3.17
 8F   2.25
 5G  30.50
 5G  18.70
 6G  13.87
 6G   8.85
 7G   6.63
 7G   4.36
 8G   3.30
 8G   2.20
SUBEND 
 
END 
