# Supplementary material for: Two-Component GW Calculations: Cubic Scaling Implementation and Comparison of Vertex-Corrected and Partially Self-Consistent GW Variants
Source: J Chem Theory Comput. 2023 Aug 18;19(17):5958–76. doi: 10.1021/acs.jctc.3c00512 (PMC10501001; doi:10.1021/acs.jctc.3c00512)
Supplement: Supplementary file 1 — ct3c00512_si_001.zip [file ct3c00512_si_001.zip › si-files/basis_set_files/qz6p+/Ru]

Atomtype Ru
DIRAC Ru
10  0
1S
2S
2P
3S
3P
3D
4S
4P
4D  7
5S  1
SUBEND 
 
BASISFUNCTIONS 
        1S  700.000
        1S  165.000
        1S   60.750
        1S   43.250
        2S   37.050
        2S   20.900
        2S   16.950
        3S   13.650
        3S    9.750
        3S    7.600
        4S    5.950
        4S    4.200
        4S    3.100
        5S    2.650
        5S    1.800
        5S    1.200
        5S     .820
        2P  155.000
        2P   57.700
        2P   24.150
        2P   17.150
        3P   11.850
        3P    8.600
        3P    6.600
        4P    5.150
        4P    3.500
        4P    2.500
5P    2.000
5P    1.000
        3D   57.700
        3D   24.150
        3D   16.250
        3D    9.650
        3D    6.300
        4D    4.500
        4D    2.700
        4D    1.600
        4D     .980
4F    5.400
4F    2.500
4F    1.300
5G    3.000
5G    1.500
6H    2.500
SUBEND 
 
FITFUNCTIONS 
 1S   1400.000
 1S   1067.033
 1S    813.257
 1S    619.837
 1S    472.419
 1S    360.062
 1S    274.427
 1S    209.159
 1S    159.414
 1S    121.500
 1S  78.10
 2S  92.76
 2S  65.91
 3S  68.55
 3S  51.37
 3S  38.49
 4S  38.05
 4S  29.50
 4S  22.87
 5S  22.05
 5S  17.52
 5S  13.92
 6S  13.23
 6S  10.71
 6S   8.67
 7S   8.17
 7S   6.71
 7S   5.51
 8S   5.17
 8S   4.29
 8S   3.57
 8S   2.97
 9S   2.77
 9S   2.33
 9S   1.95
 9S   1.64
 2P  84.90
 2P  51.43
 3P  46.06
 3P  30.17
 4P  26.26
 5P  22.61
 6P  19.40
 6P  14.23
 7P  12.20
 7P   9.14
 8P   7.85
 8P   5.98
 8P   4.56
 9P   3.92
 9P   3.04
 9P   2.35
 9P   1.82
 3D  70.40
 3D  43.98
 4D  36.62
 5D  30.31
 5D  20.84
 6D  17.25
 6D  12.22
 7D  10.13
 7D   7.36
 7D   5.34
 8D   4.44
 8D   3.29
 8D   2.43
 8D   1.80
 4F  63.25
 5F  49.87
 5F  32.74
 6F  25.92
 6F  17.60
 7F  14.01
 7F   9.78
 7F   6.82
 8F   5.46
 8F   3.89
 8F   2.78
 8F   1.98
 5G  26.65
 5G  16.72
 6G  12.68
 6G   8.26
 7G   6.32
 7G   4.24
 8G   3.27
 8G   2.25
SUBEND 
 
END 
