# Supplementary material for: Two-Component GW Calculations: Cubic Scaling Implementation and Comparison of Vertex-Corrected and Partially Self-Consistent GW Variants
Source: J Chem Theory Comput. 2023 Aug 18;19(17):5958–76. doi: 10.1021/acs.jctc.3c00512 (PMC10501001; doi:10.1021/acs.jctc.3c00512)
Supplement: Supplementary file 1 — ct3c00512_si_001.zip [file ct3c00512_si_001.zip › si-files/basis_set_files/qz6p+/Tl]

Atomtype Tl
DIRAC Tl
15  0
1S
2S
2P
3S
3P
3D
4S
4P
4D
4F
5S
5P
5D
6S
6P  1
SUBEND 
 
BASISFUNCTIONS 
        1S 10250.00
        1S 2300.000
        1S  730.000
        1S  280.000
        1S  131.000
        1S   88.300
        2S   76.400
        2S   44.250
        2S   37.050
        3S   31.000
        3S   23.800
        3S   19.100
        4S   17.900
        4S   12.700
        4S    9.800
        5S    7.650
        5S    5.550
        5S    4.150
        6S    3.300
        6S    2.300
        6S    1.650
        6S    1.200
        2P 2300.000
        2P  620.000
        2P  200.000
        2P   81.800
        2P   45.600
        2P   35.250
        3P   37.000
        3P   23.000
        3P   17.650
        4P   17.500
        4P   11.700
        4P    8.750
        5P    6.800
        5P    4.750
        5P    3.400
        6P    2.500
        6P    1.600
        6P    1.050
        3D  620.000
        3D  200.000
        3D   67.750
        3D   31.800
        3D   21.400
        4D   15.050
        4D   10.150
        4D    7.250
        5D    4.150
        5D    2.700
        5D    1.750
        4F   70.000
        4F   32.000
        4F   15.000
        4F    7.500
        4F    3.000
        4F    1.500
        5G    8.000
        5G    4.000
        5G    2.000
        6H    8.500
SUBEND 
 
FITFUNCTIONS 
 1S  20500.000
 1S  15610.366
 1S  11887.001
 1S   9051.728
 1S   6892.721
 1S   5248.678
 1S   3996.770
 1S   3043.465
 1S   2317.542
 1S   1764.765
 1S   1343.835
 1S   1023.305
 1S    779.228
 1S    593.367
 1S    451.838
 1S    344.066
 1S    262.000
 1S    168.107
 2S    199.276
 2S    141.391
 3S    146.867
 3S    109.914
 3S     82.259
 4S     81.226
 4S     62.912
 4S     48.727
 5S     46.929
 5S     37.248
 5S     29.563
 6S     28.079
 6S     22.703
 6S     18.357
 7S     17.291
 7S     14.188
 7S     11.641
 8S     10.908
 8S      9.059
 8S      7.523
 8S      6.247
 9S      5.835
 9S      4.895
 9S      4.106
 9S      3.444
 9S      2.889
 9S      2.424
 9S      2.033
 9S      1.705
 9S      1.431
 9S      1.200
 2P    176.600
 2P    112.740
 3P    105.997
 4P     96.174
 4P     68.872
 5P     61.536
 5P     45.500
 6P     40.367
 6P     30.581
 7P     27.046
 7P     20.888
 8P     18.455
 8P     14.478
 8P     11.358
 9P     10.036
 9P      7.978
 9P      6.342
 9P      5.041
 9P      4.007
 9P      3.185
 9P      2.532
 9P      2.013
 9P      1.600
 3D    152.400
 3D     95.207
 4D     79.268
 5D     65.607
 6D     54.289
 6D     38.468
 7D     31.900
 7D     23.151
 8D     19.260
 8D     14.252
 8D     10.547
 9D      8.806
 9D      6.624
 9D      4.983
 9D      3.748
 9D      2.819
 9D      2.121
 9D      1.595
 9D      1.200
 4F    144.450
 5F    114.329
 6F     90.829
 6F     61.884
 7F     49.421
 7F     34.581
 8F     27.773
 8F     19.861
 8F     14.203
 9F     11.472
 9F      8.354
 9F      6.084
 9F      4.431
 9F      3.227
 9F      2.350
 5G     59.050
 6G     44.693
 6G     29.060
 7G     22.190
 7G     14.867
 8G     11.450
 8G      7.861
 9G      6.103
 9G      4.277
 9G      2.997
 9G      2.100
SUBEND 
 
END 
