# Supplementary material for: Two-Component GW Calculations: Cubic Scaling Implementation and Comparison of Vertex-Corrected and Partially Self-Consistent GW Variants
Source: J Chem Theory Comput. 2023 Aug 18;19(17):5958–76. doi: 10.1021/acs.jctc.3c00512 (PMC10501001; doi:10.1021/acs.jctc.3c00512)
Supplement: Supplementary file 1 — ct3c00512_si_001.zip [file ct3c00512_si_001.zip › si-files/basis_set_files/qz6p+/I]

Atomtype I
DIRAC I
11  0
1S
2S
2P
3S
3P
3D
4S
4P
4D
5S
5P  5
SUBEND 
 
BASISFUNCTIONS 
        1S 2250.000
        1S  550.000
        1S  185.000
        1S   76.500
        1S   53.250
        2S   46.400
        2S   25.900
        2S   21.300
        3S   17.000
        3S   12.750
        3S   10.100
        4S    9.050
        4S    6.350
        4S    4.750
        5S    3.500
        5S    2.400
        5S    1.700
5S    1.000
        2P  550.000
        2P  185.000
        2P   59.600
        2P   29.100
        2P   21.300
        3P   15.200
        3P   11.700
        3P    9.200
        4P    8.000
        4P    5.600
        4P    4.050
        5P    3.250
        5P    2.200
        5P    1.450
        5P    1.020
        3D   64.000
        3D   32.000
        3D   21.500
        3D   13.100
        3D    9.000
        4D    7.800
        4D    5.600
        4D    4.000
        4D    2.750
4F   16.000
4F    8.700
4F    4.800
4F    2.800
4F    1.500  
5G   12.000
5G    6.000
5G    3.000
6H    7.500
SUBEND 
 
FITFUNCTIONS 
 1S   4500.000
 1S   3394.969
 1S   2561.291
 1S   1932.334
 1S   1457.825
 1S   1099.838
 1S    829.759
 1S    626.001
 1S    472.279
 1S    356.305
 1S    268.810
 1S    202.800
 1S    153.000
 1S  98.13
 2S 116.28
 2S  82.48
 3S  85.65
 3S  64.08
 3S  47.95
 4S  47.33
 4S  36.65
 4S  28.38
 5S  27.33
 5S  21.69
 5S  17.21
 6S  16.34
 6S  13.21
 6S  10.68
 7S  10.06
 7S   8.25
 7S   6.77
 8S   6.34
 8S   5.27
 8S   4.37
 8S   3.63
 9S   3.39
 9S   2.84
 9S   2.38
 9S   2.00
 2P 105.60
 2P  63.27
 3P  56.09
 3P  36.40
 4P  31.41
 5P  26.84
 6P  22.86
 6P  16.66
 7P  14.19
 7P  10.57
 8P   9.01
 8P   6.83
 8P   5.18
 9P   4.43
 9P   3.41
 9P   2.62
 9P   2.02
 3D  89.60
 3D  56.24
 4D  47.03
 5D  39.08
 5D  26.97
 6D  22.40
 6D  15.93
 7D  13.25
 7D   9.65
 7D   7.02
 8D   5.86
 8D   4.35
 8D   3.23
 9D   2.70
 9D   2.04
 4F  79.00
 5F  61.66
 5F  40.09
 6F  31.45
 6F  21.17
 7F  16.71
 7F  11.56
 7F   8.00
 8F   6.35
 8F   4.49
 8F   3.18
 8F   2.25
 5G  31.60
 5G  19.32
 6G  14.29
 6G   9.09
 7G   6.80
 7G   4.46
 8G   3.37
 8G   2.27
SUBEND 
 
END 
