# Supplementary material for: Two-Component GW Calculations: Cubic Scaling Implementation and Comparison of Vertex-Corrected and Partially Self-Consistent GW Variants
Source: J Chem Theory Comput. 2023 Aug 18;19(17):5958–76. doi: 10.1021/acs.jctc.3c00512 (PMC10501001; doi:10.1021/acs.jctc.3c00512)
Supplement: Supplementary file 1 — ct3c00512_si_001.zip [file ct3c00512_si_001.zip › si-files/basis_set_files/qz6p+/N]

Atomtype N
DIRAC N
 3  0
1S
2S
2P  3
SUBEND 
 
BASISFUNCTIONS 
         1S  12.850
         1S   7.650
         1S   5.750
         2S   6.850
         2S   3.200
         2S   2.050
         2S   1.400
2S    .700
         2P   6.100
         2P   2.950
         2P   1.600
         2P   0.940
3D  10.000
3D   5.000 
3D   2.500
3D   1.500
4F   4.000
4F   2.000
5G   3.500
SUBEND 
 
FITFUNCTIONS 
 1S  25.70
 1S  19.83
 1S  15.30
 1S  10.21
 2S  12.58
 2S   9.20
 2S   6.72
 2S   4.92
 3S   5.26
 3S   4.03
 3S   3.10
 3S   2.38
 3S   1.82
 3S   1.40
 2P  13.75
 2P   9.28
 2P   6.26
 3P   6.20
 3P   4.44
 3P   3.19
 3P   2.29
 3P   1.64
 3D  12.20
 3D   8.02
 3D   5.27
 4D   4.61
 4D   3.18
 4D   2.20
 4F  11.65
 4F   7.56
 4F   4.91
 5F   3.99
 5F   2.70
 5G  10.10
 5G   6.69
 5G   4.44
 5G   2.94
SUBEND 
 
END 
