# Supplementary material for: Two-Component GW Calculations: Cubic Scaling Implementation and Comparison of Vertex-Corrected and Partially Self-Consistent GW Variants
Source: J Chem Theory Comput. 2023 Aug 18;19(17):5958–76. doi: 10.1021/acs.jctc.3c00512 (PMC10501001; doi:10.1021/acs.jctc.3c00512)
Supplement: Supplementary file 1 — ct3c00512_si_001.zip [file ct3c00512_si_001.zip › si-files/basis_set_files/qz6p+/S]

Atomtype S
DIRAC S
 5  0
1S
2S
2P
3S
3P  4
SUBEND 
 
BASISFUNCTIONS 
        1S   55.350
        1S   19.200
        1S   14.350
        2S   14.300
        2S    6.500
        2S    4.700
        3S    4.500
        3S    2.900
        3S    1.950
        3S    1.400
3S     .700
        2P   11.150
        2P    6.450
        2P    4.250
        3P    4.250
        3P    2.600
        3P    1.550
        3P     .980
3D    4.000
3D    2.000
3D    1.000
4F    2.500
4F    1.250
5G    2.300
SUBEND 
 
FITFUNCTIONS 
 1S 110.70
 1S  84.96
 1S  65.20
 1S  50.04
 1S  38.40
 1S  24.21
 2S  28.20
 2S  19.74
 3S  20.24
 3S  14.97
 3S  11.08
 4S  10.82
 4S   8.30
 4S   6.36
 4S   4.88
 5S   4.65
 5S   3.66
 5S   2.88
 5S   2.26
 5S   1.78
 5S   1.40
 2P  25.65
 2P  16.19
 3P  15.07
 3P  10.22
 4P   9.19
 4P   6.53
 5P   5.79
 5P   4.25
 5P   3.12
 5P   2.29
 5P   1.68
 3D  21.20
 3D  13.70
 4D  11.78
 4D   8.02
 5D   6.83
 5D   4.82
 5D   3.41
 5D   2.41
 5D   1.70
 4F  21.70
 4F  13.14
 4F   7.96
 5F   6.06
 5F   3.85
 6F   2.96
 6F   1.95
 5G   8.95
 5G   5.28
 5G   3.12
 6G   2.23
SUBEND 
 
END 
