# Supplementary material for: Two-Component GW Calculations: Cubic Scaling Implementation and Comparison of Vertex-Corrected and Partially Self-Consistent GW Variants
Source: J Chem Theory Comput. 2023 Aug 18;19(17):5958–76. doi: 10.1021/acs.jctc.3c00512 (PMC10501001; doi:10.1021/acs.jctc.3c00512)
Supplement: Supplementary file 1 — ct3c00512_si_001.zip [file ct3c00512_si_001.zip › si-files/basis_set_files/qz6p+/F]

Atomtype F
DIRAC F
 3  0
1S
2S
2P  5
SUBEND 
 
BASISFUNCTIONS 
        1S   17.300
        1S   10.050
        1S    7.600
        2S    6.600
        2S    4.450
        2S    2.700
        2S    1.800
2S   0.900
        2P    6.550
        2P    3.650
        2P    1.950
        2P    1.150
3D   5.000
3D   2.500
3D   1.500
4F   4.000
4F   2.000
5G   3.500
SUBEND 
 
FITFUNCTIONS 
 1S  34.60
 1S  26.37
 1S  20.10
 1S  13.37
 2S  16.44
 2S  12.00
 2S   8.75
 2S   6.39
 3S   6.81
 3S   5.22
 3S   4.00
 3S   3.07
 3S   2.35
 3S   1.80
 2P  16.60
 2P  11.26
 2P   7.64
 3P   7.60
 3P   5.48
 3P   3.95
 3P   2.84
 3P   2.05
 3D  13.10
 3D   8.64
 3D   5.70
 4D   5.00
 4D   3.46
 4D   2.40
 4F  14.05
 4F   8.85
 4F   5.57
 5F   4.41
 5F   2.90
 5G  10.55
 5G   6.94
 5G   4.56
 5G   3.00
SUBEND 
 
END 
