# Supplementary material for: Two-Component GW Calculations: Cubic Scaling Implementation and Comparison of Vertex-Corrected and Partially Self-Consistent GW Variants
Source: J Chem Theory Comput. 2023 Aug 18;19(17):5958–76. doi: 10.1021/acs.jctc.3c00512 (PMC10501001; doi:10.1021/acs.jctc.3c00512)
Supplement: Supplementary file 1 — ct3c00512_si_001.zip [file ct3c00512_si_001.zip › si-files/basis_set_files/qz6p+/H]

Atomtype H
DIRAC H
 1  0
1S  1
SUBEND 
 
BASISFUNCTIONS 
        1S   3.300
        1S   2.000
        1S   1.400
        1S   1.000
        1S   0.710
2P   4.000
2P   2.000
2P   1.000
3D   2.500
3D   1.500
4F   2.600
SUBEND 
 
FITFUNCTIONS 
 1S   6.60
 1S   4.62
 1S   3.23
 1S   2.26
 1S   1.58
 1S   1.10
 1S    .77
 2S   1.00
 2P   5.30
 2P   3.87
 2P   2.82
 2P   2.06
 2P   1.50
 3D   5.80
 3D   4.07
 3D   2.85
 3D   2.00
 4F   4.50
 4F   3.35
 4F   2.50
 5G   5.00
 5G   3.00
SUBEND 
 
END 
