# Supplementary material for: Two-Component GW Calculations: Cubic Scaling Implementation and Comparison of Vertex-Corrected and Partially Self-Consistent GW Variants
Source: J Chem Theory Comput. 2023 Aug 18;19(17):5958–76. doi: 10.1021/acs.jctc.3c00512 (PMC10501001; doi:10.1021/acs.jctc.3c00512)
Supplement: Supplementary file 1 — ct3c00512_si_001.zip [file ct3c00512_si_001.zip › si-files/basis_set_files/qz6p+/Zn]

Atomtype Zn
DIRAC Zn
 7  0
1S
2S
2P
3S
3P
4S
3D
SUBEND 
 
BASISFUNCTIONS 
        1S  420.000
        1S   91.000
        1S   36.000
        1S   28.150
        2S   24.350
        2S   13.350
        2S   10.500
        3S    7.700
        3S    5.250
        3S    3.800
        4S    2.800
        4S    1.850
        4S    1.250
        4S     .870
        2P   26.000
        2P   14.450
        2P   10.400
        3P    7.100
        3P    4.600
        3P    3.150
4P    2.000
4P    1.000
        3D   12.950
        3D    7.200
        3D    4.050
        3D    2.250
        3D    1.310
4D    1.000
4F    4.000
4F    2.000
4F    1.000
5G    2.300
5G    1.300
6H    2.000
SUBEND 
 
FITFUNCTIONS 
 1S 840.00
 1S 639.34
 1S 486.61
 1S 370.37
 1S 281.89
 1S 214.55
 1S 163.30
 1S 124.29
 1S  94.60
 1S  72.00
 1S  44.56
 2S  50.98
 2S  35.18
 3S  35.58
 3S  26.01
 3S  19.02
 4S  18.36
 4S  13.93
 4S  10.57
 5S   9.98
 5S   7.77
 5S   6.05
 6S   5.65
 6S   4.49
 6S   3.57
 7S   3.30
 7S   2.67
 7S   2.15
 7S   1.74
 2P  50.45
 2P  31.30
 3P  28.65
 3P  19.15
 4P  16.99
 4P  11.91
 5P  10.43
 5P   7.56
 6P   6.59
 6P   4.90
 7P   4.26
 7P   3.24
 7P   2.46
 7P   1.87
 3D  40.05
 3D  24.80
 4D  20.48
 4D  13.43
 5D  11.03
 5D   7.53
 6D   6.19
 6D   4.36
 7D   3.59
 7D   2.59
 7D   1.87
 4F  38.00
 4F  22.77
 5F  17.19
 5F  10.82
 6F   8.23
 6F   5.38
 7F   4.13
 7F   2.78
 7F   1.87
 5G  16.45
 5G   9.73
 6G   6.98
 6G   4.31
 7G   3.13
 7G   2.00
SUBEND 
 
END 
