# Supplementary material for: Two-Component GW Calculations: Cubic Scaling Implementation and Comparison of Vertex-Corrected and Partially Self-Consistent GW Variants
Source: J Chem Theory Comput. 2023 Aug 18;19(17):5958–76. doi: 10.1021/acs.jctc.3c00512 (PMC10501001; doi:10.1021/acs.jctc.3c00512)
Supplement: Supplementary file 1 — ct3c00512_si_001.zip [file ct3c00512_si_001.zip › si-files/basis_set_files/qz6p+/Zr]

Atomtype Zr
DIRAC Zr
10  0
1S
2S
2P
3S
3P
3D
4S
4P
4D  2
5S
SUBEND 
 
BASISFUNCTIONS 
        1S  620.000
        1S  150.000
        1S   54.100
        1S   38.950
        2S   33.850
        2S   18.500
        2S   14.950
        3S   13.650
        3S    8.800
        3S    6.650
        4S    5.150
        4S    3.700
        4S    2.700
        5S    2.850
        5S    1.800
        5S    1.200
        5S     .820
        2P  135.000
        2P   47.500
        2P   21.350
        2P   15.150
        3P   11.850
        3P    8.300
        3P    6.100
        4P    4.800
        4P    3.250
        4P    2.200
5P    2.000
5P    1.000
        3D   47.500
        3D   21.350 
        3D   14.050
        3D    8.200
        3D    5.150
        4D    3.500
        4D    2.100
        4D    1.270
        4D     .790
4F    4.800
4F    2.400
4F    1.200
5G    2.500
5G    1.100
6H    2.500
SUBEND 
 
FITFUNCTIONS 
 1S 1240.0
 1S 945.66
 1S 721.18
 1S 549.99
 1S 419.44
 1S 319.88
 1S 243.95
 1S 186.04
 1S 141.88
 1S 108.20
 1S  70.12
 2S  83.96
 2S  60.03
 3S  62.82
 3S  47.32
 3S  35.65
 4S  35.42
 4S  27.59
 4S  21.49
 5S  20.81
 5S  16.61
 5S  13.25
 6S  12.65
 6S  10.27
 6S   8.35
 7S   7.90
 7S   6.51
 7S   5.37
 8S   5.05
 8S   4.21
 8S   3.51
 8S   2.93
 9S   2.75
 9S   2.31
 9S   1.95
 9S   1.64
 2P  75.45
 2P  46.23
 3P  41.84
 3P  27.67
 4P  24.30
 5P  21.10
 6P  18.23
 6P  13.47
 7P  11.62
 7P   8.77
 8P   7.57
 8P   5.81
 8P   4.46
 9P   3.86
 9P   3.00
 9P   2.34
 9P   1.82
 3D  62.30
 3D  38.97
 4D  32.48
 5D  26.91
 5D  18.52
 6D  15.34
 6D  10.88
 7D   9.03
 7D   6.56
 7D   4.76
 8D   3.96
 8D   2.94
 8D   2.17
 8D   1.61
 4F  56.50
 5F  44.61
 5F  29.32
 6F  23.24
 6F  15.80
 7F  12.59
 7F   8.79
 7F   6.14
 8F   4.92
 8F   3.51
 8F   2.51
 8F   1.79
 5G  23.75
 5G  15.12
 6G  11.63
 6G   7.68
 7G   5.95
 7G   4.05
 8G   3.16
 8G   2.20
SUBEND 
 
END 
