# Supplementary material for: Two-Component GW Calculations: Cubic Scaling Implementation and Comparison of Vertex-Corrected and Partially Self-Consistent GW Variants
Source: J Chem Theory Comput. 2023 Aug 18;19(17):5958–76. doi: 10.1021/acs.jctc.3c00512 (PMC10501001; doi:10.1021/acs.jctc.3c00512)
Supplement: Supplementary file 1 — ct3c00512_si_001.zip [file ct3c00512_si_001.zip › si-files/basis_set_files/qz6p+/Sr]

Atomtype Sr
DIRAC Sr
 9  0
1S
2S
2P
3S
3P
3D
4S
4P
5S
SUBEND 
 
BASISFUNCTIONS 
        1S  580.000
        1S  151.000
        1S   52.500
        1S   36.900
        2S   32.800
        2S   17.250
        2S   13.850
        3S   13.750
        3S    8.300
        3S    6.150
        4S    4.700
        4S    3.350
        4S    2.350
        5S    2.700
        5S    1.900
        5S    1.150
        5S     .760
        2P  125.000
        2P   42.900
        2P   20.000
        2P   14.200
        3P    7.400
        3P    5.450
        4P    2.800
        4P    1.850
        5P    0.900
        3D   42.900
        3D   22.500
        3D   11.550
        3D    4.350
4D    2.400
4D    1.200
4F    2.000
4F    1.000
5G    2.000
SUBEND 
 
FITFUNCTIONS 
 1S 1160.0
 1S 888.26
 1S 680.17
 1S 520.84
 1S 398.83
 1S 305.40
 1S 233.85
 1S 179.07
 1S 137.12
 1S 105.00
 1S  67.83
 2S  80.95
 2S  57.74
 3S  60.27
 3S  45.31
 3S  34.06
 4S  33.77
 4S  26.26
 4S  20.42
 5S  19.74
 5S  15.72
 5S  12.52
 6S  11.93
 6S   9.68
 6S   7.85
 7S   7.42
 7S   6.11
 7S   5.03
 8S   4.72
 8S   3.93
 8S   3.28
 8S   2.73
 9S   2.55
 9S   2.15
 9S   1.81
 9S   1.52
 2P  72.50
 2P  44.20
 3P  39.82
 3P  26.22
 4P  22.94
 5P  19.84
 6P  17.09
 6P  12.59
 7P  10.83
 7P   8.15
 8P   7.02
 8P   5.37
 8P   4.11
 9P   3.55
 9P   2.75
 9P   2.14
 9P   1.66
 3D  64.05
 3D  40.77
 4D  34.54
 5D  29.03
 5D  20.26
 6D  17.00
 6D  12.21
 7D  10.26
 7D   7.54
 7D   5.54
 8D   4.67
 8D   3.50
 8D   2.62
 8D   1.96
 4F  54.90
 5F  43.91
 5F  29.21
 6F  23.43
 6F  16.11
 7F  12.98
 7F   9.16
 7F   6.46
 8F   5.23
 8F   3.77
 8F   2.72
 8F   1.96
 5G  23.10
 5G  14.67
 6G  11.25
 6G   7.41
 7G   5.73
 7G   3.88
 8G   3.02
 8G   2.10
SUBEND 
 
END 
