# Supplementary material for: Two-Component GW Calculations: Cubic Scaling Implementation and Comparison of Vertex-Corrected and Partially Self-Consistent GW Variants
Source: J Chem Theory Comput. 2023 Aug 18;19(17):5958–76. doi: 10.1021/acs.jctc.3c00512 (PMC10501001; doi:10.1021/acs.jctc.3c00512)
Supplement: Supplementary file 1 — ct3c00512_si_001.zip [file ct3c00512_si_001.zip › si-files/basis_set_files/qz6p+/Sn]

Atomtype Sn
DIRAC Sn
11  0
1S
2S
2P
3S
3P
3D
4S
4P
4D
5S
5P  2
SUBEND 
 
BASISFUNCTIONS 
        1S 2100.000
        1S  510.000
        1S  170.000
        1S   70.800
        1S   49.850
        2S   43.850
        2S   23.950
        2S   19.750
        3S   15.500
        3S   11.650
        3S    9.200
        4S    8.600
        4S    5.750
        4S    4.200
        5S    3.250
        5S    2.300
        5S    1.620
        5S    1.190
        2P  510.000
        2P  170.000
        2P   53.500
        2P   26.950
        2P   19.800
        3P   18.250
        3P   11.850
        3P    8.900
        4P    8.000
        4P    5.250
        4P    3.650
        5P    3.200
        5P    2.050
        5P    1.280
        5P     .820
        3D   53.500
        3D   30.000
        3D   20.250
        3D   12.200
        3D    8.200
        4D    7.000
        4D    4.850
        4D    3.200
        4D    2.050
4F   13.200
4F    7.100
4F    3.900
4F    2.200
4F    1.200  
5G   11.000
5G    4.500
5G    1.800
6H    6.200
SUBEND 
 
FITFUNCTIONS 
 1S   4200.000
 1S   3166.410
 1S   2387.179
 1S   1799.711
 1S   1356.815
 1S   1022.912
 1S    771.181
 1S    581.399
 1S    438.321
 1S    330.453
 1S    249.131
 1S    187.822
 1S    141.600
 1S  90.05
 2S 105.81
 2S  74.56
 3S  76.94
 3S  57.25
 3S  42.60
 4S  41.83
 4S  32.23
 4S  24.84
 5S  23.81
 5S  18.81
 5S  14.86
 6S  14.05
 6S  11.31
 6S   9.11
 7S   8.54
 7S   6.98
 7S   5.71
 8S   5.33
 8S   4.41
 8S   3.65
 8S   3.02
 9S   2.81
 9S   2.35
 9S   1.96
 9S   1.64
 2P  97.75
 2P  58.98
 3P  52.62
 3P  34.35
 4P  29.81
 5P  25.59
 6P  21.90
 6P  16.02
 7P  13.71
 7P  10.25
 8P   8.78
 8P   6.68
 8P   5.08
 9P   4.36
 9P   3.37
 9P   2.60
 9P   2.01
 3D  83.00
 3D  51.38
 4D  42.42
 5D  34.84
 5D  23.78
 6D  19.55
 6D  13.76
 7D  11.34
 7D   8.18
 7D   5.90
 8D   4.88
 8D   3.59
 8D   2.64
 9D   2.19
 9D   1.64
 4F  73.30
 5F  58.18
 5F  38.43
 6F  30.61
 6F  20.91
 7F  16.74
 7F  11.74
 7F   8.23
 8F   6.63
 8F   4.75
 8F   3.40
 8F   2.44
 5G  29.45
 5G  17.94
 6G  13.23
 6G   8.39
 7G   6.25
 7G   4.09
 8G   3.08
 8G   2.07
SUBEND 
 
END 
