# Supplementary material for: Two-Component GW Calculations: Cubic Scaling Implementation and Comparison of Vertex-Corrected and Partially Self-Consistent GW Variants
Source: J Chem Theory Comput. 2023 Aug 18;19(17):5958–76. doi: 10.1021/acs.jctc.3c00512 (PMC10501001; doi:10.1021/acs.jctc.3c00512)
Supplement: Supplementary file 1 — ct3c00512_si_001.zip [file ct3c00512_si_001.zip › si-files/basis_set_files/qz6p+/Si]

Atomtype Si
DIRAC Si
 5  0
1S
2S
2P
3S
3P  2
SUBEND 
 
BASISFUNCTIONS 
        1S   38.750
        1S   16.550
        1S   12.350
        2S   13.900
        2S    5.400
        2S    3.800
        3S    3.600
        3S    2.300
        3S    1.550
        3S    1.110
        2P    9.250
        2P    5.300
        2P    3.350
        3P    2.750
        3P    1.750
        3P    1.050
        3P     .700
3D    4.000
3D    2.000
3D    1.000
4F    2.500
4F    1.250
5G    2.300
SUBEND 
 
FITFUNCTIONS 
 1S  77.50
 1S  58.36
 1S  43.95
 1S  33.10
 1S  20.67
 2S  23.86
 2S  16.58
 3S  16.88
 3S  12.42
 3S   9.13
 4S   8.86
 4S   6.76
 4S   5.16
 4S   3.93
 5S   3.73
 5S   2.92
 5S   2.29
 5S   1.79
 5S   1.40
 2P  21.85
 2P  13.53
 3P  12.36
 3P   8.25
 4P   7.31
 4P   5.11
 5P   4.47
 5P   3.24
 5P   2.35
 5P   1.70
 3D  18.55
 3D  11.88
 4D  10.13
 4D   6.84
 5D   5.78
 5D   4.06
 5D   2.85
 5D   2.00
 5D   1.40
 4F  19.05
 4F  12.12
 4F   7.71
 5F   6.16
 5F   4.09
 6F   3.28
 6F   2.25
 5G   7.80
 5G   4.61
 5G   2.72
 6G   1.95
SUBEND 
 
END 
