# Supplementary material for: Two-Component GW Calculations: Cubic Scaling Implementation and Comparison of Vertex-Corrected and Partially Self-Consistent GW Variants
Source: J Chem Theory Comput. 2023 Aug 18;19(17):5958–76. doi: 10.1021/acs.jctc.3c00512 (PMC10501001; doi:10.1021/acs.jctc.3c00512)
Supplement: Supplementary file 1 — ct3c00512_si_001.zip [file ct3c00512_si_001.zip › si-files/basis_set_files/qz6p+/Ag]

Atomtype Ag
DIRAC Ag
10  0
1S
2S
2P
3S
3P
3D
4S
4P
4D
5S  1
SUBEND 
 
BASISFUNCTIONS 
        1S 1950.000
        1S  480.000
        1S  160.000
        1S   65.300
        1S   46.500
        2S   40.400
        2S   22.400
        2S   18.300
        3S   13.800
        3S   10.400
        3S    8.200
        4S    7.400
        4S    5.050
        4S    3.600
        5S    2.750
        5S    1.800
        5S    1.200
        5S    0.820
        2P  480.000
        2P  160.000
        2P   47.800
        2P   24.850
        2P   18.300
        3P   13.900
        3P   10.300
        3P    7.900
        4P    6.350
        4P    4.300
        4P    2.950
5P    2.500
5P    1.500
5P    0.820
        3D   27.000
        3D   18.300
        3D   10.950
        3D    7.250
        4D    5.450
        4D    3.350
        4D    2.000
        4D    1.200
4F    5.400
4F    2.500
4F    1.300
5G    3.000
5G    1.500
6H    2.500
SUBEND 
 
FITFUNCTIONS 
 1S   3900.000
 1S   2938.582
 1S   2214.170
 1S   1668.339
 1S   1257.064
 1S    947.176
 1S    713.681
 1S    537.746
 1S    405.182
 1S    305.298
 1S    230.036
 1S    173.328
 1S    130.600
 1S  83.53
 2S  98.70
 2S  69.86
 3S  72.39
 3S  54.06
 3S  40.38
 4S  39.79
 4S  30.76
 4S  23.78
 5S  22.86
 5S  18.12
 5S  14.35
 6S  13.61
 6S  10.99
 6S   8.87
 7S   8.34
 7S   6.84
 7S   5.60
 8S   5.24
 8S   4.35
 8S   3.61
 8S   2.99
 9S   2.79
 9S   2.34
 9S   1.96
 9S   1.64
 2P  90.15
 2P  53.75
 3P  47.44
 3P  30.66
 4P  26.36
 5P  22.44
 6P  19.06
 6P  13.84
 7P  11.76
 7P   8.73
 8P   7.43
 8P   5.62
 8P   4.25
 9P   3.62
 9P   2.78
 9P   2.14
 9P   1.64
 3D  76.25
 3D  47.81
 4D  39.95
 5D  33.17
 5D  22.87
 6D  18.98
 6D  13.48
 7D  11.21
 7D   8.16
 7D   5.93
 8D   4.95
 8D   3.67
 8D   2.72
 8D   2.02
 4F  67.80
 5F  53.18
 5F  34.73
 6F  27.37
 6F  18.50
 7F  14.66
 7F  10.18
 7F   7.07
 8F   5.64
 8F   4.01
 8F   2.84
 8F   2.02
 5G  27.35
 5G  16.86
 6G  12.57
 6G   8.06
 7G   6.07
 7G   4.01
 8G   3.05
 8G   2.07
SUBEND 
 
END 
