# Supplementary material for: Two-Component GW Calculations: Cubic Scaling Implementation and Comparison of Vertex-Corrected and Partially Self-Consistent GW Variants
Source: J Chem Theory Comput. 2023 Aug 18;19(17):5958–76. doi: 10.1021/acs.jctc.3c00512 (PMC10501001; doi:10.1021/acs.jctc.3c00512)
Supplement: Supplementary file 1 — ct3c00512_si_001.zip [file ct3c00512_si_001.zip › si-files/basis_set_files/qz6p+/Kr]

Atomtype Kr
DIRAC Kr
 8  0
1S
2S
2P
3S
3P
3D
4S
4P
SUBEND 
 
BASISFUNCTIONS 
        1S  540.000
        1S  140.000
        1S   49.100
        1S   34.800
        2S   31.100
        2S   16.150
        2S   12.900
        3S   12.150
        3S    7.550
        3S    5.550
        4S    5.000
        4S    3.650
        4S    2.500
        4S    1.780
4S    0.900
        2P  115.000
        2P   38.350
        2P   18.650
        2P   13.250
        3P   10.300
        3P    6.950
        3P    4.950
        4P    4.050
        4P    2.800
        4P    1.800
        4P    1.200
        3D   38.350
        3D   18.000
        3D    9.900
        3D    5.800
        3D    3.600
4D    2.400
4D    1.200
4F   14.000
4F    7.000
4F    3.500
4F    1.770
4F    0.875
5G    9.800
5G    4.900
5G    1.500 
6H    6.700
SUBEND 
 
FITFUNCTIONS 
 1S 1080.0
 1S 827.41
 1S 633.90
 1S 485.65
 1S 372.06
 1S 285.05
 1S 218.38
 1S 167.31
 1S 128.18
 1S  98.20
 1S  61.53
 2S  71.25
 2S  49.63
 3S  50.66
 3S  37.33
 3S  27.51
 4S  26.76
 4S  20.45
 4S  15.62
 5S  14.85
 5S  11.64
 5S   9.13
 6S   8.57
 6S   6.85
 6S   5.48
 7S   5.10
 7S   4.14
 7S   3.36
 7S   2.73
 7S   2.22
 7S   1.80
 2P  67.75
 2P  42.44
 3P  39.21
 3P  26.42
 4P  23.62
 4P  16.68
 5P  14.71
 5P  10.74
 6P   9.41
 6P   7.05
 7P   6.16
 7P   4.71
 7P   3.60
 7P   2.75
 7P   2.10
 3D  59.00
 3D  36.87
 4D  30.71
 4D  20.29
 5D  16.80
 5D  11.55
 6D   9.56
 6D   6.78
 7D   5.62
 7D   4.08
 7D   2.96
 7D   2.15
 4F  51.60
 4F  31.86
 5F  24.74
 5F  16.00
 6F  12.49
 6F   8.37
 7F   6.58
 7F   4.53
 7F   3.12
 7F   2.15
 5G  21.15
 5G  13.47
 6G  10.36
 6G   6.84
 7G   5.30
 7G   3.60
 7G   2.45
SUBEND 
 
END 
