# Supplementary material for: Two-Component GW Calculations: Cubic Scaling Implementation and Comparison of Vertex-Corrected and Partially Self-Consistent GW Variants
Source: J Chem Theory Comput. 2023 Aug 18;19(17):5958–76. doi: 10.1021/acs.jctc.3c00512 (PMC10501001; doi:10.1021/acs.jctc.3c00512)
Supplement: Supplementary file 1 — ct3c00512_si_001.zip [file ct3c00512_si_001.zip › si-files/basis_set_files/qz6p+/Ge]

Atomtype Ge
DIRAC Ge
 8  0
1S
2S
2P
3S
3P
3D
4S
4P  2
SUBEND 
 
BASISFUNCTIONS 
        1S  460.000
        1S  125.000
        1S   42.500
        1S   30.600
        2S   27.600
        2S   14.100
        2S   11.200
        3S    9.900
        3S    6.300
        3S    4.450
        4S    3.650
        4S    2.550
        4S    1.750
        4S    1.250
        2P   95.000
        2P   30.850
        2P   16.050
        2P   11.400
        3P    5.150
        3P    7.850
        3P    3.650
        4P    3.000
        4P    2.000
        4P    1.250
        4P     .790
        3D   30.850
        3D   13.900
        3D    7.650
        3D    4.150
        3D    2.350
4D    1.600
4D    0.800
4F   12.000
4F    6.000
4F    3.000
4F    1.500
4F    0.750
5G    9.000
5G    4.500
5G    1.300 
6H    6.000
SUBEND 
 
FITFUNCTIONS 
 1S 920.00
 1S 706.09
 1S 541.91
 1S 415.91
 1S 319.20
 1S 244.98
 1S 188.02
 1S 144.30
 1S 110.75
 1S  85.00
 1S  53.32
 2S  61.81
 2S  43.10
 3S  44.02
 3S  32.47
 3S  23.94
 4S  23.31
 4S  17.82
 4S  13.63
 5S  12.96
 5S  10.17
 5S   7.97
 6S   7.49
 6S   5.99
 6S   4.79
 7S   4.47
 7S   3.63
 7S   2.95
 7S   2.39
 7S   1.94
 7S   1.58
 2P  58.55
 2P  36.63
 3P  33.80
 3P  22.75
 4P  20.31
 4P  14.33
 5P  12.62
 5P   9.21
 6P   8.06
 6P   6.03
 7P   5.27
 7P   4.02
 7P   3.07
 7P   2.34
 7P   1.79
 3D  50.15
 3D  30.82
 4D  25.27
 4D  16.45
 5D  13.43
 5D   9.11
 6D   7.45
 6D   5.21
 7D   4.27
 7D   3.07
 7D   2.20
 7D   1.58
 4F  44.50
 4F  27.35
 5F  21.15
 5F  13.62
 6F  10.59
 6F   7.07
 7F   5.53
 7F   3.80
 7F   2.61
 7F   1.79
 5G  18.05
 5G  11.17
 6G   8.36
 6G   5.38
 7G   4.07
 7G   2.70
 7G   1.79
SUBEND 
 
END 
