# Supplementary material for: Two-Component GW Calculations: Cubic Scaling Implementation and Comparison of Vertex-Corrected and Partially Self-Consistent GW Variants
Source: J Chem Theory Comput. 2023 Aug 18;19(17):5958–76. doi: 10.1021/acs.jctc.3c00512 (PMC10501001; doi:10.1021/acs.jctc.3c00512)
Supplement: Supplementary file 1 — ct3c00512_si_001.zip [file ct3c00512_si_001.zip › si-files/basis_set_files/qz6p+/As]

Atomtype As
DIRAC As
 8  0
1S
2S
2P
3S
3P
3D
4S
4P  3
SUBEND 
 
BASISFUNCTIONS 
        1S  480.000
        1S  125.000
        1S   43.800
        1S   31.650
        2S   28.350
        2S   14.600
        2S   11.600
        3S   10.600
        3S    6.650
        3S    4.750
        4S    4.500
        4S    2.950
        4S    2.000
        4S    1.400
        2P  100.000
        2P   32.600
        2P   16.700
        2P   11.850
        3P    8.950
        3P    5.950
        3P    4.150
        4P    3.900
        4P    2.300
        4P    1.400
        4P     .890
        3D   32.600
        3D   15.900
        3D    8.450
        3D    4.700
        3D    2.700
4D    1.800
4D    0.900
4F   12.000
4F    6.000
4F    3.000
4F    1.500
4F    0.750
5G    9.000
5G    4.500
5G    1.300 
6H    6.000
SUBEND 
 
FITFUNCTIONS 
 1S 960.00
 1S 735.77
 1S 563.91
 1S 432.20
 1S 331.25
 1S 253.88
 1S 194.58
 1S 149.13
 1S 114.30
 1S  87.60
 1S  55.35
 2S  64.62
 2S  45.31
 3S  46.53
 3S  34.48
 3S  25.55
 4S  24.99
 4S  19.18
 4S  14.73
 5S  14.06
 5S  11.07
 5S   8.72
 6S   8.22
 6S   6.60
 6S   5.29
 7S   4.95
 7S   4.04
 7S   3.29
 7S   2.68
 7S   2.18
 7S   1.78
 2P  60.50
 2P  37.93
 3P  35.07
 3P  23.65
 4P  21.15
 4P  14.95
 5P  13.18
 5P   9.63
 6P   8.45
 6P   6.33
 7P   5.54
 7P   4.23
 7P   3.24
 7P   2.47
 7P   1.89
 3D  52.25
 3D  32.40
 4D  26.79
 4D  17.58
 5D  14.46
 5D   9.88
 6D   8.13
 6D   5.73
 7D   4.73
 7D   3.41
 7D   2.47
 7D   1.78
 4F  45.80
 4F  28.25
 5F  21.91
 5F  14.15
 6F  11.04
 6F   7.39
 7F   5.80
 7F   3.99
 7F   2.75
 7F   1.89
 5G  18.70
 5G  11.61
 6G   8.72
 6G   5.63
 7G   4.27
 7G   2.84
 7G   1.89
SUBEND 
 
END 
