# Supplementary material for: Two-Component GW Calculations: Cubic Scaling Implementation and Comparison of Vertex-Corrected and Partially Self-Consistent GW Variants
Source: J Chem Theory Comput. 2023 Aug 18;19(17):5958–76. doi: 10.1021/acs.jctc.3c00512 (PMC10501001; doi:10.1021/acs.jctc.3c00512)
Supplement: Supplementary file 1 — ct3c00512_si_001.zip [file ct3c00512_si_001.zip › si-files/basis_set_files/qz6p+/Hg]

Atomtype Hg
DIRAC Hg
14  0
1S
2S
2P
3S
3P
3D
4S
4P
4D
4F
5S
5P
5D
6S
SUBEND 
 
BASISFUNCTIONS 
        1S 10000.00
        1S 2240.000
        1S  710.000
        1S  275.000
        1S  128.000
        1S   86.900
        2S   75.050
        2S   43.500
        2S   36.450
        3S   30.000
        3S   23.400
        3S   18.750
        4S   17.700
        4S   12.400
        4S    9.550
        5S    7.400
        5S    5.350
        5S    4.000
        6S    3.350
        6S    2.350
        6S    1.600
        6S    1.100
        2P 2240.000
        2P  610.000
        2P  195.000
        2P   80.250
        2P   44.900
        2P   34.700
        3P   37.250
        3P   22.150
        3P   17.350
        4P   17.100
        4P   11.400
        4P    8.550
        5P    6.550
        5P    4.550
        5P    3.200
6P     2.600
6P     1.600
        3D  610.000
        3D  195.000
        3D   67.750
        3D   31.650
        3D   21.200
        3D   15.850
        4D    9.900
        4D    7.050
        5D    5.550
        5D    3.650
        5D    2.300
        5D    1.450
        4F   70.000
        4F   32.000
        4F   15.000
        4F    7.500
        4F    3.000
        4F    1.500
        5G    8.000
        5G    4.000
        5G    2.000
        6H    8.500
SUBEND 
 
FITFUNCTIONS 
 1S  20000.000
 1S  15231.077
 1S  11599.286
 1S   8833.481
 1S   6727.171
 1S   5123.103
 1S   3901.519
 1S   2971.217
 1S   2262.742
 1S   1723.200
 1S   1312.309
 1S    999.394
 1S    761.093
 1S    579.613
 1S    441.406
 1S    336.155
 1S    256.000
 1S    163.209
 2S    192.250
 2S    135.734
 3S    140.326
 3S    104.583
 3S     77.944
 4S     76.659
 4S     59.158
 4S     45.651
 5S     43.812
 5S     34.659
 5S     27.417
 6S     25.958
 6S     20.924
 6S     16.867
 7S     15.840
 7S     12.961
 7S     10.605
 8S      9.910
 8S      8.208
 8S      6.798
 8S      5.630
 9S      5.245
 9S      4.389
 9S      3.672
 9S      3.073
 9S      2.571
 9S      2.151
 9S      1.800
 2P    172.900
 2P    110.068
 3P    103.214
 4P     93.440
 4P     66.775
 5P     59.543
 5P     43.944
 6P     38.916
 6P     29.431
 7P     25.986
 7P     20.036
 8P     17.675
 8P     13.845
 8P     10.845
 9P      9.569
 9P      7.596
 9P      6.029
 9P      4.786
 9P      3.799
 9P      3.016
 9P      2.394
 9P      1.900
 3D    143.850
 3D     92.054
 4D     78.387
 5D     66.192
 6D     55.782
 6D     40.226
 7D     33.926
 7D     25.026
 8D     21.151
 8D     15.894
 8D     11.943
 9D     10.121
 9D      7.724
 9D      5.895
 9D      4.499
 9D      3.434
 9D      2.621
 9D      2.000
 4F    140.800
 5F    111.481
 6F     88.596
 6F     60.382
 7F     48.237
 7F     33.762
 8F     27.124
 8F     19.402
 8F     13.879
 9F     11.213
 9F      8.168
 9F      5.950
 9F      4.334
 9F      3.157
 9F      2.300
 5G     57.700
 6G     44.465
 6G     29.419
 7G     22.842
 7G     15.553
 8G     12.166
 8G      8.480
 9G      6.682
 9G      4.750
 9G      3.376
 9G      2.400
SUBEND 
 
END 
