# Supplementary material for: Two-Component GW Calculations: Cubic Scaling Implementation and Comparison of Vertex-Corrected and Partially Self-Consistent GW Variants
Source: J Chem Theory Comput. 2023 Aug 18;19(17):5958–76. doi: 10.1021/acs.jctc.3c00512 (PMC10501001; doi:10.1021/acs.jctc.3c00512)
Supplement: Supplementary file 1 — ct3c00512_si_001.zip [file ct3c00512_si_001.zip › si-files/basis_set_files/qz6p+/Br]

Atomtype Br
DIRAC Br
 8  0
1S
2S
2P
3S
3P
3D
4S
4P  5
SUBEND 
 
BASISFUNCTIONS 
        1S  520.000
        1S  135.000
        1S   47.200
        1S   33.750
        2S   30.150
        2S   15.650
        2S   12.500
        3S   12.050
        3S    7.350
        3S    5.300
        4S    3.950
        4S    2.850
        4S    2.050
        4S    1.550
        2P  110.000
        2P   36.300
        2P   18.000
        2P   12.800
        3P    9.800
        3P    6.600
        3P    4.650
        4P    4.400
        4P    2.800
        4P    1.750
        4P    1.130
        3D   90.000
        3D   36.300
        3D   18.600
        3D    9.700
        3D    5.550
        3D    3.350
4D    2.300
4D    1.150
4F   13.600
4F    6.800
4F    3.400
4F    1.700
4F    0.850
5G    9.500
5G    4.800
5G    1.400 
6H    6.500
SUBEND 
 
FITFUNCTIONS 
 1S 1040.0
 1S 796.62
 1S 610.19
 1S 467.39
 1S 358.01
 1S 274.23
 1S 210.05
 1S 160.89
 1S 123.24
 1S  94.40
 1S  60.45
 2S  71.51
 2S  50.66
 3S  52.54
 3S  39.27
 3S  29.35
 4S  28.95
 4S  22.39
 4S  17.32
 5S  16.67
 5S  13.21
 5S  10.48
 6S   9.94
 6S   8.03
 6S   6.49
 7S   6.10
 7S   5.00
 7S   4.10
 7S   3.36
 7S   2.76
 7S   2.26
 2P  65.20
 2P  41.53
 3P  38.97
 3P  26.63
 4P  24.12
 4P  17.24
 5P  15.38
 5P  11.36
 6P  10.06
 6P   7.61
 7P   6.72
 7P   5.19
 7P   4.00
 7P   3.09
 7P   2.38
 3D  56.90
 3D  35.91
 4D  30.19
 4D  20.13
 5D  16.80
 5D  11.65
 6D   9.71
 6D   6.93
 7D   5.79
 7D   4.23
 7D   3.09
 7D   2.26
 4F  49.70
 4F  31.25
 5F  24.69
 5F  16.23
 6F  12.87
 6F   8.76
 7F   6.98
 7F   4.88
 7F   3.41
 7F   2.38
 5G  20.50
 5G  13.06
 6G  10.05
 6G   6.64
 7G   5.15
 7G   3.50
 7G   2.38
SUBEND 
 
END 
