# Supplementary material for: Two-Component GW Calculations: Cubic Scaling Implementation and Comparison of Vertex-Corrected and Partially Self-Consistent GW Variants
Source: J Chem Theory Comput. 2023 Aug 18;19(17):5958–76. doi: 10.1021/acs.jctc.3c00512 (PMC10501001; doi:10.1021/acs.jctc.3c00512)
Supplement: Supplementary file 1 — ct3c00512_si_001.zip [file ct3c00512_si_001.zip › si-files/basis_set_files/qz6p+/Os]

Atomtype Os
DIRAC Os
14  0
1S
2S
2P
3S
3P
3D
4S
4P
4D
4F
5S
5P
5D  6
6S
SUBEND 
 
BASISFUNCTIONS 
        1S 9000.000
        1S 2020.000
        1S  645.000
        1S  250.000
        1S  118.000
        1S   81.300
        2S   69.850
        2S   40.700
        2S   34.050
        3S   27.500
        3S   21.650
        3S   17.300
        4S   16.200
        4S   11.350
        4S    8.650
        5S    6.600
        5S    4.750
        5S    3.500
        6S    3.300
        6S    2.300
        6S    1.600
        6S    1.070
        2P 2020.000
        2P  570.000
        2P  180.000
        2P   74.500
        2P   42.100
        2P   32.600
        3P   24.950
        3P   20.250
        3P   16.000
        4P   14.250
        4P   10.200
        4P    7.650
        5P    5.700
        5P    4.000
        5P    2.800
6P    2.400
        3D  540.000
        3D  180.000
        3D   66.800
        3D   30.400
        3D   20.100
        3D   14.900
        4D    8.900
        4D    6.250
        5D    4.500
        5D    2.850
        5D    1.800
        4F   70.000
        4F   32.000
        4F   15.000
        4F    7.500
        4F    3.000
        4F    1.500
        5G    8.000
        5G    4.000
        5G    2.000
        6H    8.500
SUBEND 
 
FITFUNCTIONS 
 1S  18000.000
 1S  13728.560
 1S  10470.742
 1S   7986.011
 1S   6090.913
 1S   4645.525
 1S   3543.132
 1S   2702.339
 1S   2061.068
 1S   1571.972
 1S   1198.939
 1S    914.428
 1S    697.432
 1S    531.930
 1S    405.702
 1S    309.428
 1S    236.000
 1S    151.255
 2S    179.102
 2S    126.967
 3S    131.776
 3S     98.549
 3S     73.700
 4S     72.724
 4S     56.291
 4S     43.571
 5S     41.937
 5S     33.266
 5S     26.388
 6S     25.049
 6S     20.243
 6S     16.359
 7S     15.401
 7S     12.630
 7S     10.359
 8S      9.702
 8S      8.053
 8S      6.685
 8S      5.549
 9S      5.180
 9S      4.343
 9S      3.642
 9S      3.053
 9S      2.560
 9S      2.147
 9S      1.800
 2P    160.100
 2P    102.525
 3P     96.673
 4P     87.931
 4P     63.115
 5P     56.516
 5P     41.876
 6P     37.226
 6P     28.255
 7P     25.036
 7P     19.369
 8P     17.143
 8P     13.471
 8P     10.586
 9P      9.370
 9P      7.460
 9P      5.939
 9P      4.729
 9P      3.765
 9P      2.997
 9P      2.386
 9P      1.900
 3D    138.100
 3D     88.681
 4D     75.759
 5D     64.158
 6D     54.209
 6D     39.191
 7D     33.133
 7D     24.498
 8D     20.752
 8D     15.628
 8D     11.770
 9D      9.996
 9D      7.644
 9D      5.846
 9D      4.471
 9D      3.419
 9D      2.615
 9D      2.000
 4F    128.850
 5F    101.999
 6F     81.045
 6F     55.226
 7F     44.110
 7F     30.869
 8F     24.795
 8F     17.734
 8F     12.683
 9F     10.245
 9F      7.462
 9F      5.435
 9F      3.959
 9F      2.883
 9F      2.100
 5G     52.950
 6G     40.800
 6G     26.990
 7G     20.954
 7G     14.265
 8G     11.158
 8G      7.777
 9G      6.127
 9G      4.355
 9G      3.095
 9G      2.200
SUBEND 
 
END 
