# Supplementary material for: Two-Component GW Calculations: Cubic Scaling Implementation and Comparison of Vertex-Corrected and Partially Self-Consistent GW Variants
Source: J Chem Theory Comput. 2023 Aug 18;19(17):5958–76. doi: 10.1021/acs.jctc.3c00512 (PMC10501001; doi:10.1021/acs.jctc.3c00512)
Supplement: Supplementary file 1 — ct3c00512_si_001.zip [file ct3c00512_si_001.zip › si-files/basis_set_files/qz6p+/Cd]

Atomtype Cd
DIRAC Cd
10  0
1S
2S
2P
3S
3P
3D
4S
4P
4D
5S
SUBEND 
 
BASISFUNCTIONS 
        1S 2000.000
        1S  490.000
        1S  165.000
        1S   67.000
        1S   47.600
        2S   40.500
        2S   23.450
        2S   19.000
        3S   13.650
        3S   10.750
        3S    8.550
        4S    7.300
        4S    5.050
        4S    3.700
        5S    2.650
        5S    1.750
        5S    1.200
        5S     .840
        2P  490.000
        2P  165.000
        2P   49.800
        2P   25.550
        2P   18.800
        3P   13.700
        3P   10.350
        3P    8.050
        4P    6.100
        4P    4.150
        4P    2.900
5P    2.500
5P    1.500
5P    0.840
        3D   27.000
        3D   18.500
        3D   11.150
        3D    7.450
        4D    6.550
        4D    4.250
        4D    2.550
        4D    1.550
4F    5.400
4F    2.500
4F    1.300
5G    3.000
5G    1.500
6H    2.500
SUBEND 
 
FITFUNCTIONS 
 1S   4000.000
 1S   3014.026
 1S   2271.089
 1S   1711.280
 1S   1289.461
 1S    971.617
 1S    732.120
 1S    551.657
 1S    415.678
 1S    313.216
 1S    236.010
 1S    177.835
 1S    134.000
 1S  85.69
 2S 101.25
 2S  71.65
 3S  74.24
 3S  55.44
 3S  41.40
 4S  40.80
 4S  31.54
 4S  24.38
 5S  23.44
 5S  18.57
 5S  14.71
 6S  13.95
 6S  11.26
 6S   9.09
 7S   8.55
 7S   7.01
 7S   5.74
 8S   5.37
 8S   4.45
 8S   3.69
 8S   3.06
 9S   2.86
 9S   2.39
 9S   2.01
 9S   1.68
 2P  92.55
 2P  55.17
 3P  48.68
 3P  31.46
 4P  27.04
 5P  23.02
 6P  19.54
 6P  14.20
 7P  12.06
 7P   8.95
 8P   7.62
 8P   5.76
 8P   4.35
 9P   3.71
 9P   2.85
 9P   2.19
 9P   1.68
 3D  78.15
 3D  49.05
 4D  41.02
 5D  34.08
 5D  23.52
 6D  19.53
 6D  13.89
 7D  11.56
 7D   8.41
 7D   6.12
 8D   5.11
 8D   3.79
 8D   2.82
 8D   2.09
 4F  69.50
 5F  54.57
 5F  35.67
 6F  28.13
 6F  19.03
 7F  15.10
 7F  10.49
 7F   7.29
 8F   5.82
 8F   4.14
 8F   2.94
 8F   2.09
 5G  28.05
 5G  17.25
 6G  12.83
 6G   8.21
 7G   6.17
 7G   4.07
 8G   3.09
 8G   2.09
SUBEND 
 
END 
