# Supplementary material for: Two-Component GW Calculations: Cubic Scaling Implementation and Comparison of Vertex-Corrected and Partially Self-Consistent GW Variants
Source: J Chem Theory Comput. 2023 Aug 18;19(17):5958–76. doi: 10.1021/acs.jctc.3c00512 (PMC10501001; doi:10.1021/acs.jctc.3c00512)
Supplement: Supplementary file 1 — ct3c00512_si_001.zip [file ct3c00512_si_001.zip › si-files/basis_set_files/qz6p+/Li]

Atomtype Li
DIRAC Li
 2  0
1S
2S  1
SUBEND 
 
BASISFUNCTIONS 
        1S    5.200
        1S    2.900
        1S    2.050
        2S    2.450
        2S     .900
        2S     .650
        2S     .480
2P   4.800
2P   2.400
2P   1.200
2P   0.600
3D   3.600 
3D   1.800
3D   0.900
4F   2.400
4F   1.200
5G   2.500
SUBEND 
 
FITFUNCTIONS 
 1S  10.40
 1S   7.77
 1S   5.80
 1S   3.90
 2S   4.86
 2S   3.58
 2S   2.63
 2S   1.94
 3S   2.09
 3S   1.61
 3S   1.24
 3S    .96
 2P   4.10
 2P   2.84
 2P   1.97
 3P   2.00
 3P   1.47
 3P   1.08
 3D   4.70
 3D   3.19
 3D   2.16
 4D   1.94
 4D   1.38
 4F   5.30
 4F   3.35
 4F   2.12
 5F   1.68
 5G   3.60
 5G   2.55
 5G   1.80
SUBEND 
 
END 
