# Supplementary material for: Two-Component GW Calculations: Cubic Scaling Implementation and Comparison of Vertex-Corrected and Partially Self-Consistent GW Variants
Source: J Chem Theory Comput. 2023 Aug 18;19(17):5958–76. doi: 10.1021/acs.jctc.3c00512 (PMC10501001; doi:10.1021/acs.jctc.3c00512)
Supplement: Supplementary file 1 — ct3c00512_si_001.zip [file ct3c00512_si_001.zip › si-files/basis_set_files/qz6p+/Cl]

Atomtype Cl
DIRAC Cl
 5  0
1S
2S
2P
3S
3P  5
SUBEND 
 
BASISFUNCTIONS 
        1S   64.000
        1S   20.600
        1S   15.350
        2S   15.500
        2S    6.850
        2S    5.050
        3S    4.750
        3S    3.150
        3S    2.100
        3S    1.500
3S     .750
        2P   12.050
        2P    7.050
        2P    4.700
        3P    3.100
        3P    2.450
        3P    1.650
        3P    1.060
3D    4.000
3D    2.000
3D    1.000
4F    2.500
4F    1.250
5G    2.300
SUBEND 
 
FITFUNCTIONS 
 1S 128.00
 1S  96.41
 1S  72.62
 1S  54.70
 1S  41.20
 1S  25.97
 2S  30.25
 2S  21.17
 3S  21.71
 3S  16.06
 3S  11.88
 4S  11.60
 4S   8.89
 4S   6.82
 4S   5.23
 5S   4.99
 5S   3.92
 5S   3.08
 5S   2.43
 5S   1.91
 5S   1.50
 2P  27.65
 2P  17.46
 3P  16.24
 3P  11.02
 4P   9.91
 4P   7.04
 5P   6.24
 5P   4.58
 5P   3.36
 5P   2.47
 5P   1.81
 3D  22.60
 3D  14.53
 4D  12.43
 4D   8.43
 5D   7.14
 5D   5.03
 5D   3.54
 5D   2.49
 5D   1.75
 4F  23.10
 4F  13.89
 4F   8.36
 5F   6.33
 5F   4.00
 6F   3.05
 6F   2.00
 5G   9.55
 5G   5.58
 5G   3.26
 6G   2.31
SUBEND 
 
END 
