# Supplementary material for: Two-Component GW Calculations: Cubic Scaling Implementation and Comparison of Vertex-Corrected and Partially Self-Consistent GW Variants
Source: J Chem Theory Comput. 2023 Aug 18;19(17):5958–76. doi: 10.1021/acs.jctc.3c00512 (PMC10501001; doi:10.1021/acs.jctc.3c00512)
Supplement: Supplementary file 1 — ct3c00512_si_001.zip [file ct3c00512_si_001.zip › si-files/basis_set_files/qz6p+/La]

Atomtype La
DIRAC La
14  0
1S
2S
2P
3S
3P
3D
4S
4P
4D
5S
5P
4F  0
5D  1
6S
SUBEND 
 
BASISFUNCTIONS 
        1S 2400.000
        1S  570.000
        1S  190.000
        1S   81.800
        1S   57.700
        2S   49.150
        2S   28.600
        2S   23.550
        3S   17.200
        3S   14.250
        3S   11.450
        4S    9.350
        4S    6.950
        4S    5.450
        5S    4.500
        5S    3.300
        5S    2.400
        6S    1.900
        6S    1.400
        6S    1.000
        6S     .720
        2P  570.000
        2P  190.000
        2P   64.000
        2P   31.400
        2P   23.250
        3P   15.200
        3P   11.750
        3P    8.850
        4P    9.300
        4P    6.650
        4P    4.950
        5P    3.600
        5P    2.500
        5P    1.800
6P    1.500
        3D   45.000
        3D   24.150
        3D   14.700
        3D   10.250
        4D    8.000
        4D    5.400
        4D    3.800
        5D    3.050
        5D    1.950
        5D    1.250
        4F   25.000
        4F   14.000
        4F    7.700
        4F    4.300
        4F    2.400
        4F    1.300
        4F    0.750
        5G   13.500
        5G    8.000
        5G    3.200
        5G    1.600
        6H   15.000 
        6H    8.500
        6H    3.000
        7I   10.000 
SUBEND 
 
FITFUNCTIONS 
 1S   4800.000
 1S   3622.039
 1S   2733.159
 1S   2062.418
 1S   1556.283
 1S   1174.358
 1S    886.160
 1S    668.689
 1S    504.587
 1S    380.757
 1S    287.316
 1S    216.806
 1S    163.600
 1S    105.767
 2S    126.324
 2S     90.154
 3S     94.171
 3S     70.824
 3S     53.266
 4S     52.846
 4S     41.108
 4S     31.977
 5S     30.926
 5S     24.642
 5S     19.635
 6S     18.720
 6S     15.191
 6S     12.327
 7S     11.652
 7S      9.592
 7S      7.897
 8S      7.424
 8S      6.185
 8S      5.152
 8S      4.292
 9S      4.021
 9S      3.383
 9S      2.846
 9S      2.395
 9S      2.015
 9S      1.695
 9S      1.426
 9S      1.200
 2P    113.200
 2P     72.308
 3P     68.020
 4P     61.745
 4P     44.236
 5P     39.540
 5P     29.248
 6P     25.958
 6P     19.672
 7P     17.404
 7P     13.446
 8P     11.883
 8P      9.326
 8P      7.318
 9P      6.469
 9P      5.144
 9P      4.090
 9P      3.252
 9P      2.586
 9P      2.056
 9P      1.635
 9P      1.300
 3D     96.500
 3D     61.863
 4D     52.766
 5D     44.622
 6D     37.655
 6D     27.189
 7D     22.960
 7D     16.957
 8D     14.348
 8D     10.794
 8D      8.120
 9D      6.889
 9D      5.263
 9D      4.021
 9D      3.072
 9D      2.347
 9D      1.793
 9D      1.370
 4F     87.050
 5F     69.130
 6F     55.088
 6F     37.643
 7F     30.147
 7F     21.152
 8F     17.033
 8F     12.212
 8F      8.756
 9F      7.089
 9F      5.175
 9F      3.778
 9F      2.758
 9F      2.014
 9F      1.470
 5G     36.650
 6G     28.276
 6G     18.729
 7G     14.558
 7G      9.922
 8G      7.770
 8G      5.421
 9G      4.276
 9G      3.042
 9G      2.164
 9G      1.540
SUBEND 
 
END 
