# Supplementary material for: Two-Component GW Calculations: Cubic Scaling Implementation and Comparison of Vertex-Corrected and Partially Self-Consistent GW Variants
Source: J Chem Theory Comput. 2023 Aug 18;19(17):5958–76. doi: 10.1021/acs.jctc.3c00512 (PMC10501001; doi:10.1021/acs.jctc.3c00512)
Supplement: Supplementary file 1 — ct3c00512_si_001.zip [file ct3c00512_si_001.zip › si-files/basis_set_files/qz6p+/C]

Atomtype C
DIRAC C
 3  0
1S
2S
2P  2
SUBEND 
 
BASISFUNCTIONS 
        1S   11.400
        1S    6.600
        1S    4.850
        2S    5.900
        2S    2.550
        2S    1.650
        2S    1.160
        2P    5.150
        2P    2.400
        2P    1.300
        2P    0.780
3D   5.000
3D   2.500
3D   1.500
4F   4.000
4F   2.000
5G   3.500
SUBEND 
 
FITFUNCTIONS 
 1S  22.80
 1S  17.35
 1S  13.20
 1S   8.79
 2S  10.83
 2S   7.91
 2S   5.78
 2S   4.22
 3S   4.51
 3S   3.46
 3S   2.65
 3S   2.03
 3S   1.56
 2P  11.75
 2P   7.92
 2P   5.33
 3P   5.27
 3P   3.78
 3P   2.71
 3P   1.94
 3D  10.30
 3D   6.75
 3D   4.43
 4D   3.86
 4D   2.66
 4F  10.60
 4F   6.56
 4F   4.06
 5F   3.16
 5G   9.15
 5G   5.04
 5G   2.78
SUBEND 
 
END 
