# Supplementary material for: Two-Component GW Calculations: Cubic Scaling Implementation and Comparison of Vertex-Corrected and Partially Self-Consistent GW Variants
Source: J Chem Theory Comput. 2023 Aug 18;19(17):5958–76. doi: 10.1021/acs.jctc.3c00512 (PMC10501001; doi:10.1021/acs.jctc.3c00512)
Supplement: Supplementary file 1 — ct3c00512_si_001.zip [file ct3c00512_si_001.zip › si-files/basis_set_files/qz6p+/B]

Atomtype B
DIRAC B
 3  0
1S
2S
2P  1
SUBEND 
 
BASISFUNCTIONS 
        1S    9.400
        1S    5.500
        1S    3.950
        2S    4.800
        2S    2.100
        2S    1.350
        2S     .950
        2P    4.200
        2P    1.850
        2P    1.000
        2P     .610
3D   5.000
3D   2.500
3D   1.500
4F   4.000
4F   2.000
5G   3.500 
SUBEND 
 
FITFUNCTIONS 
 1S  18.80
 1S  14.38
 1S  11.00
 1S   7.27
 2S   8.87
 2S   6.44
 2S   4.68
 2S   3.39
 3S   3.60
 3S   2.75
 3S   2.10
 3S   1.60
 3S   1.22
 2P   9.70
 2P   6.50
 2P   4.36
 3P   4.29
 3P   3.06
 3P   2.19
 3P   1.56
 3D   8.40
 3D   5.69
 3D   3.85
 4D   3.46
 4D   2.45
 4F   9.50
 4F   5.96
 4F   3.74
 5F   2.95
 5G   8.20
 5G   4.63
 5G   2.61
SUBEND 
 
END 
