# Supplementary material for: Two-Component GW Calculations: Cubic Scaling Implementation and Comparison of Vertex-Corrected and Partially Self-Consistent GW Variants
Source: J Chem Theory Comput. 2023 Aug 18;19(17):5958–76. doi: 10.1021/acs.jctc.3c00512 (PMC10501001; doi:10.1021/acs.jctc.3c00512)
Supplement: Supplementary file 1 — ct3c00512_si_001.zip [file ct3c00512_si_001.zip › si-files/basis_set_files/qz6p+/K]

Atomtype K
DIRAC K
 6  0
1S
2S
2P
3S
3P
4S  1
SUBEND 
 
BASISFUNCTIONS 
        1S   80.000
        1S   23.450
        1S   17.350
        2S   15.900
        2S    7.950
        2S    5.950
        3S    4.150
        3S    2.850
        3S    2.000
        4S    2.250
        4S     .800
        4S     .550
        2P   14.200
        2P    8.250
        2P    5.600
        3P    2.650
        3P    1.650
4P    1.500
4P    0.750
3D    7.000
3D    3.400
3D    1.700
3D    1.000
4F    2.800
4F    1.400
5G    2.000
SUBEND 
 
FITFUNCTIONS 
 1S 160.00
 1S 117.73
 1S  86.63
 1S  63.74
 1S  46.90
 1S  28.95
 2S  33.04
 2S  22.75
 3S  22.97
 3S  16.76
 3S  12.23
 4S  11.79
 4S   8.93
 4S   6.77
 5S   6.38
 5S   4.96
 5S   3.86
 6S   3.60
 6S   2.85
 6S   2.27
 7S   2.10
 7S   1.69
 7S   1.36
 7S   1.10
 2P  31.70
 2P  19.28
 3P  17.32
 3P  11.38
 4P   9.94
 4P   6.86
 5P   5.93
 5P   4.24
 6P   3.65
 6P   2.68
 7P   2.30
 7P   1.73
 7P   1.30
 3D  24.95
 3D  15.95
 4D  13.56
 4D   9.14
 5D   7.71
 5D   5.40
 6D   4.55
 6D   3.28
 7D   2.76
 7D   2.04
 7D   1.50
 4F  24.95
 4F  15.08
 5F  11.47
 5F   7.27
 6F   5.57
 6F   3.67
 7F   2.83
 7F   1.92
 7F   1.30
 5G   9.75
 5G   6.07
 6G   4.57
 6G   2.96
 7G   2.25
 7G   1.50
SUBEND 
 
END 
