# Supplementary material for: Two-Component GW Calculations: Cubic Scaling Implementation and Comparison of Vertex-Corrected and Partially Self-Consistent GW Variants
Source: J Chem Theory Comput. 2023 Aug 18;19(17):5958–76. doi: 10.1021/acs.jctc.3c00512 (PMC10501001; doi:10.1021/acs.jctc.3c00512)
Supplement: Supplementary file 1 — ct3c00512_si_001.zip [file ct3c00512_si_001.zip › si-files/basis_set_files/qz6p+/Rb]

Atomtype Rb
DIRAC Rb
 9  0
1S
2S
2P
3S
3P
3D
4S
4P
5S  1
SUBEND 
 
BASISFUNCTIONS 
        1S  560.000
        1S  145.000
        1S   50.850
        1S   35.850
        2S   31.950
        2S   16.700
        3S   13.700
        3S    8.050
        4S    4.350
        4S    3.000
        5S    1.400
        5S     .900
        5S     .590
        2P  120.000
        2P   40.550
        2P   19.300
        2P   13.750
        3P    7.300
        3P    5.250
        4P    2.600
        4P    1.600
        3D   40.550
        3D   15.900
        3D    7.050
4D    2.000
4D    0.800
4F    2.000
4F    1.000
5G    2.000 
SUBEND 
 
FITFUNCTIONS 
 1S 1120.0
 1S 857.93
 1S 657.18
 1S 503.41
 1S 385.61
 1S 295.38
 1S 226.27
 1S 173.32
 1S 132.77
 1S 101.70
 1S  64.68
 2S  76.01
 2S  53.57
 3S  55.28
 3S  41.14
 3S  30.61
 4S  30.06
 4S  23.17
 4S  17.85
 5S  17.11
 5S  13.52
 5S  10.68
 6S  10.10
 6S   8.13
 6S   6.55
 7S   6.14
 7S   5.02
 7S   4.10
 8S   3.83
 8S   3.17
 8S   2.62
 8S   2.17
 9S   2.02
 9S   1.69
 9S   1.41
 9S   1.18
 2P  70.15
 2P  42.17
 3P  37.50
 3P  24.41
 4P  21.12
 5P  18.09
 6P  15.44
 6P  11.27
 7P   9.62
 7P   7.18
 8P   6.14
 8P   4.66
 8P   3.54
 9P   3.03
 9P   2.34
 9P   1.80
 9P   1.39
 3D  61.85
 3D  38.66
 4D  32.21
 5D  26.67
 5D  18.35
 6D  15.19
 6D  10.77
 7D   8.93
 7D   6.49
 7D   4.71
 8D   3.92
 8D   2.90
 8D   2.15
 8D   1.59
 4F  52.85
 5F  41.50
 5F  27.13
 6F  21.40
 6F  14.48
 7F  11.48
 7F   7.98
 7F   5.55
 8F   4.43
 8F   3.15
 8F   2.24
 8F   1.59
 5G  22.00
 5G  13.73
 6G  10.36
 6G   6.72
 7G   5.12
 7G   3.42
 8G   2.63
 8G   1.80
SUBEND 
 
END 
