# Supplementary material for: Two-Component GW Calculations: Cubic Scaling Implementation and Comparison of Vertex-Corrected and Partially Self-Consistent GW Variants
Source: J Chem Theory Comput. 2023 Aug 18;19(17):5958–76. doi: 10.1021/acs.jctc.3c00512 (PMC10501001; doi:10.1021/acs.jctc.3c00512)
Supplement: Supplementary file 1 — ct3c00512_si_001.zip [file ct3c00512_si_001.zip › si-files/basis_set_files/qz6p+/Xe]

Atomtype Xe
DIRAC Xe
11  0
1S
2S
2P
3S
3P
3D
4S
4P
4D
5S
5P
SUBEND 
 
BASISFUNCTIONS 
        1S 2300.000
        1S  560.000
        1S  185.000
        1S   77.000
        1S   54.300
        2S   47.450
        2S   26.450
        2S   21.850
        3S   17.500
        3S   13.100
        3S   10.450
        4S    9.350
        4S    6.600
        4S    4.950
        5S    3.550
        5S    2.450
        5S    1.710
5S    1.000
        2P  560.000
        2P  185.000
        2P   61.600
        2P   29.800
        2P   21.850
        3P   15.100
        3P   11.700
        3P    9.250
        4P    8.000
        4P    5.700
        4P    4.200
        5P    3.250
        5P    2.200
        5P    1.500
        5P    1.050
        3D   61.600
        3D   33.000
        3D   22.150
        3D   13.450
        3D    9.300
        4D    7.650
        4D    5.300
        4D    3.700
        4D    2.700
4F   17.000
4F    9.000
4F    5.200
4F    3.000
4F    1.600  
5G   12.800
5G    5.700
5G    2.500
6H    8.000
SUBEND 
 
FITFUNCTIONS 
 1S   4600.000
 1S   3465.943
 1S   2611.470
 1S   1967.653
 1S   1482.559
 1S   1117.058
 1S    841.665
 1S    634.166
 1S    477.822
 1S    360.023
 1S    271.265
 1S    204.389
 1S    154.000
 1S  98.73
 2S 116.93
 2S  82.91
 3S  86.07
 3S  64.38
 3S  48.15
 4S  47.52
 4S  36.79
 4S  28.48
 5S  27.42
 5S  21.75
 5S  17.26
 6S  16.38
 6S  13.24
 6S  10.70
 7S  10.08
 7S   8.26
 7S   6.78
 8S   6.35
 8S   5.27
 8S   4.38
 8S   3.63
 9S   3.39
 9S   2.84
 9S   2.39
 9S   2.00
 2P 106.80
 2P  64.01
 3P  56.76
 3P  36.85
 4P  31.81
 5P  27.18
 6P  23.16
 6P  16.88
 7P  14.38
 7P  10.71
 8P   9.14
 8P   6.93
 8P   5.26
 9P   4.49
 9P   3.46
 9P   2.66
 9P   2.05
 3D  90.45
 3D  56.88
 4D  47.65
 5D  39.66
 5D  27.41
 6D  22.80
 6D  16.23
 7D  13.52
 7D   9.86
 7D   7.19
 8D   6.01
 8D   4.46
 8D   3.32
 9D   2.78
 9D   2.10
 4F  79.50
 5F  62.01
 5F  40.29
 6F  31.58
 6F  21.25
 7F  16.76
 7F  11.59
 7F   8.01
 8F   6.36
 8F   4.50
 8F   3.18
 8F   2.25
 5G  32.30
 5G  19.72
 6G  14.57
 6G   9.26
 7G   6.91
 7G   4.53
 8G   3.42
 8G   2.30
SUBEND 
 
END 
