# Supplementary material for: Two-Component GW Calculations: Cubic Scaling Implementation and Comparison of Vertex-Corrected and Partially Self-Consistent GW Variants
Source: J Chem Theory Comput. 2023 Aug 18;19(17):5958–76. doi: 10.1021/acs.jctc.3c00512 (PMC10501001; doi:10.1021/acs.jctc.3c00512)
Supplement: Supplementary file 1 — ct3c00512_si_001.zip [file ct3c00512_si_001.zip › si-files/basis_set_files/qz6p+/P]

Atomtype P
DIRAC P
 5  0
1S
2S
2P
3S
3P  3
SUBEND 
 
BASISFUNCTIONS 
        1S   48.700
        1S   17.800
        1S   13.350
        2S   14.000
        2S    5.950
        2S    4.250
        3S    3.300
        3S    2.750
        3S    1.800
        3S    1.250
        2P   10.250
        2P    5.900
        2P    3.800
        3P    3.250
        3P    2.250
        3P    1.350
        3P     .850
3D    4.000
3D    2.000
3D    1.000
4F    2.500
4F    1.250
5G    2.300
SUBEND 
 
FITFUNCTIONS 
 1S  97.40
 1S  75.73
 1S  58.88
 1S  45.79
 1S  35.60
 1S  22.51
 2S  26.30
 2S  18.45
 3S  18.96
 3S  14.06
 3S  10.42
 4S  10.20
 4S   7.83
 4S   6.02
 4S   4.62
 5S   4.42
 5S   3.48
 5S   2.74
 5S   2.16
 5S   1.70
 2P  23.70
 2P  14.68
 3P  13.42
 3P   8.96
 4P   7.94
 4P   5.56
 5P   4.86
 5P   3.52
 5P   2.55
 5P   1.85
 3D  19.80
 3D  12.93
 4D  11.22
 4D   7.70
 5D   6.61
 5D   4.71
 5D   3.35
 5D   2.39
 5D   1.70
 4F  20.30
 4F  12.77
 4F   8.03
 5F   6.34
 5F   4.17
 6F   3.31
 6F   2.25
 5G   8.40
 5G   4.96
 5G   2.93
 6G   2.10
SUBEND 
 
END 
